# Supplementary material for: Nutrient density of Bangladeshi foods and its application in planning diet for pregnant women
Source: PLoS One. 2024 Jan 17;19(1):e0296831. doi: 10.1371/journal.pone.0296831 (PMC10793916; doi:10.1371/journal.pone.0296831)
Supplement: S1 Appendix — (XLSX) [file pone.0296831.s001.xlsx]

## Sheet: FCT_RA_Price
Food_code_2017	Food_code_2017_book	Food_code_2015	Foodname_Bengali	Food consumption from surverys	HIES_CODE	BIHS_IFPRI_CODE	NS_FG	BIHS_FG	HIES_FG	Foodname_English	Scientificname	Energy_Kcal	Energy_KJ	Water_g	Protein_g	totalFat_g	SFA_g	MUFA_g	PUFA_g	Chol_mg	Carb_g	TdietaryFiber_g	Ash_g	Calcium_mg	Iron_mg	Magnesium_mg	Phosphorus_mg	Potassium_mg	Sodium_mg	Zinc_mg	Copper_mg	vitA_mcg (RAE)	VIT A_RAE (mcg) calculated	Retinol_mcg	BetacarotenEquivalent or betacarotene_mcg	Betacarotene_mcg	Alphacarotene_mcg	totalCryptoxanthin_mcg	LUTEIN	ZEAXANTHIN	LYCOPENE	GAMA-CAROTENE	B BETA CRPTOXANTHIN	TOTAL CAROTINOIDS-MCG	vitD2_D3_mcg	VitE_mg	Thiamin_mg	Riboflavin_mg	NIAEQ_mg
10001	01_0001	01_0001	Jaab, gota	INFS, BIHS		13	1	4	13	Barley, whole-grain, raw	Hordeum vulgare	324	1360	11.715	10.8503	2.23	0.232	0.09079	0.575		56.3747	17.3	1.53	26	5.45	133	264	452	4	2.77	0.498	1.08333	1.08333	0	13	13	0	0	5.39	1.9				69.87	0	0.9	0.47	0.2	7.8
10002	01_0002	01_0002	Bonruti, bun/roll	INFS, BIHS , HIES	21	282	1	2	12	Bread, bun/roll		270	1140	33	8.8	2.8	0.6	0.9	1	0	50.9	2.8	1.7	26	0.99	22	96	133	501	0.73	0.13	0	0	0	0	0									0	0.5	0.15	0.053	2.9
10003	01_0003	01_0003	Pawruti	INFS, HIES	21	282	1	2	12	Bread, white, for toasting		272	1150	30.4	8.0256	1.4	0.61	1.17	0.84	0.0	55.5744	2.5	2.1	119	2.2	26	103	131	592	0.68	0.138	0	0	0	0	0	0								0	0.24	0.21	0.337	3.9
10004	01_0004	01_0004	Bhutta, atta			15	1	4	13	Maize/corn flour, whole, white		355	1500	10.91	6.93	3.86	0.543	1.018	1.759	0	69.55	7.3	1.45	7	2.38	93	272	315	5	1.73	0.23	27.9922	27.9922	0	0	335.907	0	0							0	0.42	0.246	0.08	2.633
10005	01_0005	01_0005	Bhutta, shukna	BIHS		15	1	4	13	Maize/corn, yellow, dried, raw	Zea mays	344	1450	13.0757	9.94414	3.39444	0.52	0.556111	1.53833	0	64.6912	7.3	1.5945	11.5329	2.855	142.793	329.082	248.4	13.79	3.26667	0.43	10.7083	10.7083	0	128.5	97	63	0	186	42.4				893	33.7311	0.49	0.39	0.11	2
10006	01_0006	01_0006	Kaon	INFS		901	1	4	13	Millet, Foxtail, raw	Setaria italica	344	1450	11.81	10.41	4.3	0.246	0.297	0.597		61.68	8.5	3.3	32	2.8	81	290	250	7	1.5	1.4	5	5	0	60	60			59.31	3.91				272	0	0.07	0.59	0.11	3.2
10007	01_0007	01_0007	Cheena, gota-dana				1	4	13	Millet, Proso, whole-grain, raw	Panicum miliaceum	341	1440	12.48	11.2216	4.22	0.589	0.868	1.277		60.3284	8.5	3.25	14	5	114	285	195	5	2.3	0.75	0	0.159167	0	0	1.91			7.82	5.24				120	3.75	0.55	0.421	0.29	6.72
10008	01_0008	01_0008	Bajra, gota-dana				1	4	13	Pear millet, whole-grain, raw	Pennisetum typhoideum	349	1470	12.4	10.0933	5	0.875	1.047	1.984		61.4067	8.8	2.3	42	8	137	296	307	10.9	3.1	1.06	0	2.3525	0	0	28.23	0	0	29.69	9.3				293	5.65	0.05	0.33	0.16	2.3
10009	01_0009	01_0009	Popcorn, Bhutta	INFS		15	1	4	13	Popcorn, maize (salt added)	Zea mays	328	1380	13.735	9.978	3.0715					58.6375	12.938	1.64	10	2.8	135	348.9	293.558	785	3.7	0.233776	6.65266	6.65266	0	79.8319	60.2122	39.2394	0							0	0.2	0.0927964	0.0740587	1.47982
10010	01_0010	01_0010	Chira	INFS, BIHS, HIES	14	11	1	1	11	Rice flakes	Oryza sativa	356	1510	9.8532	6.52539	1.1424	0.284	0.425	0.577		79.179	1.3	2	25.1169	6.8	46.9336	129.589	149.749	2.02303	1.35528	0.37	0	0	0	0	0	0	0	1.46					33.61	0	0.05	0.21	0.05	4
10011	01_0011	01_0011	Chira, veja		14	11	1	1	11	Rice flakes, white grain, water-soaked	Oryza sativa	105	444	73.19	2.04982	0.3					23	0.9	0.598104	7.88999	2	13.9582	38.5403	44.5358	0.601657	0.403065	0.110039	0	0	0	0	0	0	0							0		0.059457	0.0141564	1.2
10012	01_0012	01_0012	Chal, BR-28, majhari dana, siddha, kolechata	INFS,HIES	12	1	1	1	11	Rice, BR-28, parboiled, milled, raw	Oryza sativa	344	1454	12.35	6.507	0.413	0.0965132	0.0748889	0.177098	0	76.753	3.43	0.547	8.687	0.650884	43	126	145.601	1.967	1.31774	0.19854	0	0	0	0	0	0	0							0	0.11	0.21	0.05	4.62964
10013	01_0013	01_0013	Chal, BR-11, siddha, kole chata	INFS, HIES	13	1	1	1	11	Rice, BR-11, parboiled, milled, raw	Oryza sativa	345	1460	11.92	7.9016	0.28	0.15				76.1	3.43	0.41	1.26	0.654077	43.211	126.618	146.315	1.97665	1.32421	0.199514	0	0	0	0	0	0	0							0	0.07	0.055	0.043	0.8
10014	01_0014	01_0014	Chal, BR-16, siddha, kole chata	INFS, HIES	13	1	1	1	11	Rice, BR-16, parboiled, milled, raw	Oryza sativa	346	1470	11.77	6.188	0.29	0.15				77.862	3.43	0.46	1.862	0.655191	43.2845	126.834	146.564	1.98002	1.32646	0.199854	0	0	0	0	0	0	0							0	0.08	0.098	0.029	1.8
10015	01_0015	01_0015	Chal, BR-26, siddha, kole chata	BIHS , HIES	13	1	1	1	11	Rice, BR-26, parboiled, milled, raw	Oryza sativa	346	1470	11.68	8.3776	0.4	0.15				75.5	3.43	0.57	1.921	0.65586	43.3287	126.963	146.714	1.98204	1.32781	0.200058	0	0	0	0	0	0	0							0	0.11	0.092	0.031	1.7
10016	01_0016	01_0016	Chal, BR-3, siddha, kole chata	BIHS , HIES	13	1	1	1	11	Rice, BR-3, parboiled, milled, raw	Oryza sativa	344	1460	12.02	7.14	0.15	0.15				76.8	3.43	0.45	2.269	0.653335	43.1619	126.474	146.149	1.97441	1.3227	0.199288	0	0	0	0	0	0	0							0	0.04		0.017	0.6
10017	01_0017	01_0017	Chal, BRRI Dhan-30, siddha, kole chata	INFS, HIES	13	1	1	1	11	Rice, BRRI Dhan-30, parboiled, milled, raw	Oryza sativa	349	1480	10.87	6.9496	0.3	0.15				77.8604	3.43	0.59	2.145	0.661875	43.7261	128.128	148.06	2.00021	1.33999	0.201893	0	0	0	0	0	0	0							0	0.08	0.11	0.061	1.8
10018	01_0018	01_0018	Chal, BRRI Dhan-40, siddha, kole chata		13	1	1	1	11	Rice, BRRI Dhan-40, parboiled, milled, raw	Oryza sativa	349	1480	10.76	7.0448	0.31	0.15				77.9	3.43	0.55	1.892	0.662692	43.78	128.286	148.242	2.00268	1.34165	0.202142	0	0	0	0	0	0	0							0	0.08	0.085	0.055	1.2
10019	01_0019	01_0019	Chaler kura			901	1			Rice, bran, raw	Oryza sativa	398	1660	6.115	13.375	20.875					28.645	21	9.99	58.5	18.52	994.2	1379	1155	5	6.04	0.728	0	0	0	0	0	0	0							0	4.92	2.26433	0.218667	41.796
10020	01_0020	01_0020	Chal, siddha, dhekichata		13	1	1	1	11	Rice, brown, parboiled, home-pounded, raw	Oryza sativa	348	1480	12.6	7.616	2.3	0.46	0.833321	0.823022	0	72.394	3.79	1.3	10	2.8	52	246	202	5	1.9	0.36	0	0	0		0									0	0.68	0.27	0.07	5
10021	01_0021	01_0021	Chal, lal, siddha, kolechata	HIES	13	1	1	1	11	Rice, brown, parboiled, milled, raw	Oryza sativa	350	1480	12.4036	7.82538	2.4					72.271	3.8	1.3	12	1	52	255	326	5	1.9	0.36	0	0	0	0	0			13.15					159	0	0.68	0.27	0.07	6.8
10022	01_0022	01_0022	Khoi	BIHS , HIES	15	12	1	1	11	Rice, popped	Oryza sativa	380	1620	3.91	7.14	0.1					87	1.4	0.4	10	0.713559	47.1406	138.133	159.621	5	0.873828	0.205801	0	0	0	0	0	0	0							17.158	0.1	0.21	0.265	3.5
10023	01_0023	01_0023	Muri	INFS, BIHS , HIES	16	12	1	1	11	Rice, puffed, salted	Oryza sativa	361	1540	7.3	6.7116	0.1	0.04684	0.03977	0.448		82.7378	1.35061	1.8	9.18751	0.688385	45.4775	133.26	153.99	650	0.843	0.19854	0	0	0	0	0	0		1.51					50.46	0	0.1	0.21	0.12	3.5
10024	01_0024	01_0024	Chal, atop, sugondhi, chikon dana, dhekichata	BIHS	11	3	1	1	11	Rice, white, sunned, aromatic, raw	Oryza sativa	343	1460	12.7675	6.72747	0.65	0.104	0.117	0.104	0	76.145	3.06	0.65	10	0.9	43	126	113	5	1.09	0.14	0	0	0	0	0	0	0							0	0.11	0.06	0.039	2.4
10025	01_0025	01_0025	Chal, atop, HYV, kolechata, raw	INFS	11	3	1	1	11	Rice, white, sunned, polished, milled, raw	Oryza sativa	345	1460	12.1721	6.56245	0.342222	0.0855556	0.0855556	0.114074	0	77.402	3.08	0.4412	5.20471	0.91	43.29	126	108.62	5.43	1.09	0.14	0	0	0	0	0	0	0							0	0.1	0.08875	0.0307778	2.5
10026	01_0026	01_0026	Sooji, gom	INFS, BIHS	19	5	1	2	12	Semolina, wheat, raw	Triticum aestivum	346	1470	12.7567	10.86	1.35	0.2	0.2	0.6	0	70.5983	3.9	0.535	16.925	1.065	39.5	104.7	157.667	4.8	2.175	0.249667	0	0.133333	0	0	1.6			29.94	1.3				276	8.14	0.1	0.1775	0.04625	3.985
10027	01_0027	01_0027	Jowar			901	1	4	13	Sorghum, raw	Sorghum vularebicolor	350	1480	11.93	10.105	3.3	0.163	0.314	0.524		66.8975	6.3	1.4675	25	5.8	290	222	350	6	1.6	0.46	0	0	0											3.89673	1.1	0.21	0.13	2.9
10028	01_0028	01_0028	Bhutta, kancha			15	1	4	13	Sweetcorn, yellow, on-the cob, raw	Zea mays	147	621	62.9	3.46667	1.4	0.233333	0.388889	0.7	0	28.6833	2.8	0.75	5	0.7	30	111.5	228	2	0.8	0.13	4.29167	4.66667	0	51.5	11		90	109	27.36‬					0	0.6	0.116667	0.0933333	1.75
10029	01_0029	01_0029	Semai	INFS, BIHS , HIES	19	9	1	2	12	Vermicelli, wheat, raw	Triticum aestivum	347	1470	11.7	8.90568	0.62	0.06459	0.03606	0.22		74.8743	3.2	0.7	22	2	42	92	140	8	1.38	0.29	0	0.14	0	0	1.68	0	0							4.05307	0.11	0.19	0.05	3.4
10030	01_0030	01_0030	Ata, lal		17	7	1	2	12	Wheat flour, brown, whole grain, raw	Triticum aestivum	334	1410	12.2775	11.2869	2.09	0.206	0.149	0.742		62.1796	10.7	1.466	52.2067	4.9	150.97	306	284	16.39	3.02	0.53	0.416667	0.416667	0	5	5	0	0	42.12	1.31				284	17.3799	0.72	0.49	0.17	6.2
10031	01_0031	01_0031	Ata, sada, paket	INFS, BIHS , HIES	17	7	1	2	12	Wheat, flour, white	Triticum aestivum	347	1470	12.21	10.605	1.643	0.223496	0.148008	0.727296	0	70.3365	4.4175	0.788	12.793	3.8	57.886	140	210.271	9.831	1.54722	0.188987	0	0.2225	0	0	2.67									6.61778	0.43	0.129	0.054	3.967
10032	01_0032	01_0032	Maida	INFS, BIHS , HIES	18	8	1	2	12	Wheat flour, white, refined	Triticum aestivum	346	1470	12.8183	9.77208	0.98	0.09855	0.05064	0.343		73.1296	2.7	0.6	12.793	2.7	57.886	140	210.271	9.831	1.54722	0.188987	0	0.164167	0	0	1.97	0	0						270	6.71508	0.06	0.12	0.07	4
10033	01_0033	01_0033	Gom	BIHS		6	1	2	12	Wheat, whole, raw	Triticum aestivum	344	1450	10.0167	11.2456	2.89412	0.191	0.141	0.654		62.0392	12.2	1.60444	41	4.9	142.405	315.767	293.065	17.6458	2.78618	0.701705	0.416667	0.416667	0	5	5	0	0							17.2372	1.9	0.49	0.115	5.5
10034	01_0034	01_0034	Misti biscuit	INFS, BIHS , HIES	22	303	1	2	12	Biscuit, sweet*		344	1450	24.3	5.81831	9.98709					56.7017	2.40955	0.777221	83.2011	2.13471	32.2148	131.29	116.03	83.3543	0.866032	0.125971	0	0	0	0	0	0	0							0	0.934773	0.05	0.0279818	1
10035	01_0035	01_0035	Khichuri	INFS	11	279	1	1	11	Plain Khichuri*		163	683	65.7021	5.07687	7.44519					17.7136	2.45637	1.6	13.3691	1.1203	19.2021	54	91.6657	410.491	0.685972	0.117659	23.7319	23.7312	21.4812	27	27									0.136047	0.13	0.08	0.02	0.3
10036	01_0036	01_0036	Plain pulao	HIES	11	280	1	1	11	Plain pulao*		128	539	69.741	2.16373	2.29296					24.0719	1.08011	0.649387	6.30048	0.4	15.5446	38.5167	26.5573	166.563	0.341712	0.0481462	0.0177564	0.0177564	0	0	0.213077									0	0.1	0.0107516	0.01	0.3
10037	01_0037	01_0037	Bhat, BR-28, bosa bhat	INFS		277	1	1	11	Rice, BR-28, boiled* (without salt)	Oryza sativa	109	464	71.1678	2.14046	0.135855					24.3	1.1	0.179934	6.08947	0.322659	15.6546	39.4046	38.6022	3.06368	0.413373	0.0660988	0	0	0	0	0	0	0							0	0.04	0.0345395	0.0123355	1.1
10038	01_0038	01_0038	Bhat, siddha, dhekichata	INFS	13	277	1	1	11	Rice, brown, home-pounded, boiled* (without salt)	Oryza sativa	112	473	71.9872	2.44103	0.737179					23.2032	1.21474	0.416667	6.35417	1.00321	18.1378	74.9327	52.0737	3.76282	0.580064	0.116154	0	0	0	0	0									0	0.22	0.0432692	0.0168269	1.6
10039	01_0039	01_0039	Bhat, lal, siddha, kolechata		13	277	1	1	11	Rice, brown, parboiled, milled, boiled*(without salt)		112	475	71.9242	2.50814	0.769231					23.1638	1.21795	0.416667	6.99519	0.426282	18.1378	77.6731	83.8686	3.76282	0.580064	0.116154	0	0	0	0	0									0	0.22	0.0432692	0.0168269	1.63462
10040	01_0040	01_0040	Bhat, Sugondhi, bosa bhat		11	277	1	1	11	Rice, white, sunned, aromatic, boiled* (without salt)	Oryza sativa	110	467	72.0409	2.15624	0.208333					24.4055	0.980769	0.208333	6.35417	0.379808	15.2532	38.3942	20.1987	3.44231	0.333429	0.0433974	0	0	0	0	0	0	0							0	0.04	0.00961538	0.00625	0.6
10041	01_0041	01_0041	Bhat, Atop, bosa bhat		11	277	1	1	11	Rice, white, sunned, polished, milled, boiled* (without salt)	Oryza sativa	111	469	71.85	2.10335	0.109687					24.8083	0.987179	0.14141	4.81722	0.382853	15.3462	38.3942	19.4266	3.525	0.333429	0.0433974	0	0	0	0	0	0	0							0	0.0320513	0.0142228	0.00493234	0.6
10042	01_0042	01_0042	Ruti		17	7	1	2	12	Ruti*		246	1040	37.3	7.5	1.2					49.7	3.1	1.1	11	2.7	42	99	149	231	1.1	0.13	0	0	0	0	0									0	0.3	0.07	0.04	1.3
10043	01_0043	01_0043	Semai siddha		19		1	2	12	Vermicelli, boiled* (without salt)	Triticum aestivum	151	640	61.6087	3.87203	0.269565					32.5541	1.3913	0.304348	11.4163	0.931739	19.1257	38.017	48.8596	4.24087	0.57	0.126539	0	0.14	0	0	1.68	0	0							0	0.05	0.0413043	0.0163043	1.1087
170018	17_0018	18	Rice flour	BIHS		4	1	1	11	Rice, flour, glutinous, white		360	1506.24	10.9	7.6	1.3					79.1	0.6	0.5	17	1.1	0	60	32	16	0	0	22	22	22		0											0.04	0.08	2.5
170019	17_0019	19	Sagu	BIHS		14	1	4	13	Sago, flour	Metroxylon sagu	349	1460.22	12.8	0.6	0.2					86.3	0	0.1	11	0.8	0	12	4	11	0.1	0.1	0	0	0		0											0	0	0.1
20001	02_0001	02_0001	Cholar dal, vanga	INFS	33	22	2	7	33	Bengal gram, dehulled, split dried, raw	Cicer arietinum	368	1555	10.8	19.1	5.4	0.469	0.876	2.476		59.3	2.8	2.6	54	8.9	119	325	725	21	3.17	0.73	10	9.75417	0	117	117.05		0							1.75	0.19	0.33	0.21	1.9
20002	02_0002	02_0002	Chola, shukna	INFS, BIHS	33	22	2	7	33	Bengal gram, whole dried, raw	Cicer arietinum	350	1470	8.855	20.3633	6.04	0.453	0.89	2.337		44.7837	17.4	2.558	203.078	8.836	130	367.63	715.95	33.3	2.676	1.23133	3.33333	3.33333	0	40	40	0	0							0	2.88	0.3	0.265	4.9
20003	02_0003	02_0003	Mashkalai dal, asto	BIHS , HIES	35	24	2	7	33	Black gram, dehulled, dried raw	Vigna mungo	317	1340	11.3	22.3133	1.675	0.258	0.161	0.718		45.0867	16.3	3.325	184.352	5.91133	189	337	1121.15	32.97	2.31	1.07105	2	2	0	24	24	0	0							16.84	1.9	0.42	0.26	5.9
20004	02_0004	02_0004	Maskalai dal, vanga	INFS, HIES	35	24	2	7	33	Black gram, split dried, raw	Vigna mungo	350	1490	10.4833	22.5975	1.21667	0.276	0.186	0.742		61.8125	0.9	3.01	52.9	3.258	141.93	385	790	35.3	2.453	1.08	4.69167	4.69167	0	56.3	56.3	0	0							8.46054	1.9	0.42	0.18	2
20005	02_0005		Borbotir bij	INFS,			2	7	33	Cowpea, seed, dried, raw	Vigna unguiculata	343	1453	8.1	24.345	1.145	0.284	0.06535	0.5535		54.5	8.8	3.2	83	6.5	213	485	1635	13.68	3.38	0.89	1	0.666667	0	8	8									0.925	0.68	0.34	0.09	1.6
20006	02_0006	02_0007	Khesari dal, vanga	BIHS	34	25	2	7	32	Grass pea, split dried, raw	Lathyrus sativus	352	1490	9.4325	28.3833	0.893333					56.5103	2.2	2.578	60.84	5.3118	100.55	374.15	812.8	35.49	3.3825	1.0805	5.03333	5.03333	0	60	60.4									0	0.498584	0.37	0.206667	2.9
20007	02_0007	01_0012	Mung dal, vanga	HIES	32	26	2	7	33	Green gram, split dried, raw	Vigna radiata	332	1405	10.1633	24.8	1.2	0.247	0.03585	0.534		50.8	9.4	3.6	59	6.5	151	320	1369	30	2.81	1.34	4	3.66667	0	44	44									2.05353	0.23	0.41	0.11	1.8
20008	02_0008	02_0006	Mungkalai	INFS, BIHS , HIES	32	26	2	7	33	Green gram, whole, dried, raw	Vigna radiata	318	1340	10.4	23.725	1.25	0.274	0.02722	0.611		44.825	16.3	3.5	137.273	7.856	189	325.5	1780.35	28	2.68	1.166	3.25	3.25	0	39	39	0	0							3.1465	1.9	0.47	0.39	6.58
20009	02_0009	02_0008	Mosur dal	INFS, BIHS , HIES	31	21	2	7	31	Lentil, dried, raw	Lens culinaris	317	1340	12.16	27.7	0.8	0.138097	0.172196	0.424407	0	43.2	13.2	2.9	23	5.1	72	261	635	37	3.89	0.79	3	2.83333	0	34	34	0	0							1.31	0.16	0.77	0.13	5.2
20010	02_0010	02_0009	Motor	BIHS , HIES	34	27	2	7	33	Pea, dried, raw	Pisum sativum	327	1380	11.705	22.1233	2.1	0.242	0.398	0.873		48.2967	13	2.775	75	4.8	101.94	298	709	21.2	3.489	1.29	3.21354	3.21354	0	38.5625	32	13.125	0							0	1.04	0.47	0.13	5.5
20011	02_0011	02_0010	Arhar dal			902	2	7	33	Red gram, split, dried, raw	Cajanus cajan	347	1470	10.8425	22.3	1.49	0.257	0.08994	0.651		60.3675	1.5	3.5	55.39	2.7	96.45	304	1100	28.5	2.0995	1.2	2.5	2.5	0	30	30	0	0							2.12151	0.83	0.45	0.19	2.9
20012	02_0012	02_0011	Gari kalai/Soyabean	INFS, BIHS,		902	2	7	33	Soybean, dried, raw	Glycine max	424	1770	9.24818	32.9368	19.94	3.047	4.6875	11.175		23.62	9.3	4.955	240.565	11.34	207	691.13	1530	5	5.7	1.25	1.08333	1.08333	0	13	13	0	0							68.015	2.9	0.73	0.5	7.9
20013	02_0013	02_0012	Chola siddha, lobon chara		33	22	2	7	33	Bengal gram, whole, boiled* (without salt)	Cicer arietinum	182	766	52.5286	10.6059	3.14583					23.3248	9.0625	1.3	93.9979	4.04927	59.4646	172.364	280.03	16.2328	1.25638	0.449924	1.73611	1.73611	0	20.8333	20.8333	0	0							0	1.35	0.101562	0.103516	1.65885
20014	02_0014	02_0013	Mung dal siddha, lobon chara		32	26	2	7	33	Green gram, split, boiled* (without salt)	Vigna radiata	161	685	58.4813	10.9061	0.54558					28.0554	0.3	1.7	30.0536	2.91114	59.106	130.677	447.933	12.8936	1.13435	0.535727	1.47713	1.47713	0	17.7256	17.7256	0	0							0	0.787293	0.107735	0.046616	1.96915
20015	02_0015	02_0014	Khesari dal siddha, lobon chara		34	25	2	7	33	Grass pea, split, boiled* (without salt)	Lathyrus sativus	142	602	63.4808	11.4449	0.360215					22.7864	0.9	1	24.0218	1.92703	35.9433	135.809	246.087	13.2296	1.22907	0.305754	2.02957	2.02957	0	24	24.3548									0	0.180938	0.0969758	0.0625	0.8
20016	02_0016	02_0015	Mosur dal siddha, lobon chara	INFS	31	21	2	7	33	Lentis, boiled* (without salt)	Lens culinaris	155	657	56.9412	13.5922	0.387745					21.1583	6.48775	1.4	12.152	2.21127	31.0054	115.171	233.683	15.6265	1.71569	0.273188	1.38824	1.38824	0	16.6588	16.6588	0	0							0	0.16	0.244387	0.0477941	2
20017	02_0017	02_0016	Motor siddha, lobon chara		34	27	2	7	33	Pea, boiled* (without salt)	Pisum sativum	170	718	54.013	11.5226						25.1545	6.77083	1.4	37.2969	2.2625	47.0422	139.725	277.316	11.5062	1.63747	0.471313	1.67372	1.67372	0	20.0846	16.6667	6.83594	0							0	0.4875	0.159115	0.0507812	1.86198
170001	17_0001	1	Shem bitchi	BIHS	36	28	2	7	33	Horse gram, whole	Dolicus biflorus	329.589	1379	9.28	21.73	0.62	0.135	0.069	0.258		57.24	7.88	3.24	269	8.76	152	298	1065	12.14	2.71	1.29		4.88083			58.57									1.8	0.27	0.32	0.24	1.82
30001	03_0001	03_0001	Data	INFS, BIHS		60	3	5	21	Amaranth, stem, raw	Amaranthus gangeticus	21	91	92.345	0.9	0.1					3.655	1.2	1.8	114	1.8		30			0.52		25.5	25.5	0	306	306									0		0.01	0.18
30002	03_0002	03_0002	Shim	INFS, BIHS , HIES	92	51	3	5	21	Bean, scarlet runner, raw	Phaseolus coccineus	54	228	84.975	3.9	0.1	0.266	0.04681	0.429		8.325	2	0.7	44.1	1.095	24.75	34	220	1.46	0.4803	0.02	31.9896	31.9896	0	383.875	383.25	1.25		98.51	2.67				1055	1.41258	0.06	0.05	0.01
30003	03_0003	03_0003	Shim	INFS, BIHS , HIES	92	51	3	5	21	Bean, seeds and pods, raw	Dolichos lablab	29	122	90.02	2.409	0.114					2.493	4.315	0.649	70.01	0.912442	50.883	49	170.485	10.026	0.37	0.603588	18.9489	18.9489	0	227.387	202.592	49.59	0							0	0.51	0.083	0.087	0.5
30004	03_0004	03_0004	Beet	INFS			3	5	21	Beet root, red, raw	Beta vulgaris	46	194	85.8	1.98	0.1	0.03117	0.02196	0.06421		7.92	2.8	1.4	15	1	23	40	325	78	0.35	0.075	0.555556	0.555556	0	6.66667	6.66667	0	0							0.180072	0.08	0.03	0.06	0.35
30005	03_0005	03_0005	Begun, kalo lomba	INFS, BIHS , HIES	82	44	3	5	21	Brinjal, purple, long, raw	Solanum melongena	24	100	91.35	1.9	0.061	0.07115	0.02145	0.149		1.9665	4.0575	0.665	21.112	0.363875	23.765	47	177.69	7.636	0.566619	0.681935	3.7865	3.7865	0	45.438	45.438	0	0	144	3.21				309	0.8996	0.1	0.028	0.07	0.933
30006	03_0006	03_0006	Makhon shim	BIHS	92	51	3	5	21	Broad beans, raw	Vicia faba	50	209	85.4	4.5	0.6	0.04262	0.00853	0.06485		4.5	4.2	0.8	50	1.4	38	95	250	50	0.58	0.074	8.475	8.475	0	101.7	99	5.4	0	106	24.25				574	11.5278	0.276	0.08	0.11	2.43
30007	03_0007	03_0007	Badhakopi	INFS, BIHS , HIES	91	80	3	5	21	Cabbage, raw	Brassica oleracea L.	22	92	92.8824	1.6	0.3	0.04654	0.03005	0.0914		1.8	3.1	0.4	42	0.4	15	30	233	8	0.38	0.03	6	6.29167	0	76	59	33	0	3.98					271	0.998972	0.05	0.06	0.05	0.1
30008	03_0008	03_0008	Gajor	INFS, BIHS		52	3	5	21	Carrot, raw	Daucus carota	33	137	89.1	0.9	0.3	0.08771	0.01827	0.27		5.4	2.6	1.2	26	0.4	16	34	145	54	0.07	0.23	445	444.621	0	5335	3945.96	2654	125							1.07841	0.21	0.04	0.08	0.2
30009	03_0009	03_0009	Fulkopi	INFS, BIHS , HIES	91	54	3	5	21	Cauliflower, raw	Brassica oleracea var. Botrytis	25	105	91.9	2.4	0.3	0.177	0.02483	0.216		1.8	2.9	0.7	33	1.3	19	47	329	31	0.41	0.03	1	0.666667	0	8	8	0	0	31.37	5.77				50.48	1.32253	0.02	0.03	0.03	1
30010	03_0010	03_0010	Kancha morich	INFS, BIHS, HIES	212	57	3	15	82	Chilli, green, with seeds, raw	Capsicum annuum	45	189	85.51	2.775	0.132	0.129	0.0322	0.413		5.9	4.7	1.036	22.041	1.64519	43.346	30	281.736	11.994	1.96689	0.872591	9.569	9.569	0	115	114.828			261	31.47				1347	2.97434	0.29	0.034	0.05	1.343
30011	03_0011	03_0011	Borboti	INFS,	92	49	3	5	21	Cowpea, pods and seeds, raw	Vigna unguiculata	39	160	87	3.01	0.35					2.84	6	0.8	54	0.5	51	53	431	23	1.01	0.13	8.41667	8.41667	0	101	101									0		0.14	0.03	2.02
30012	03_0012	03_0012	Shosa	INFS , BIHS	97	58	3	5	21	Cucumber, Elongate, peeled, raw	Cucumis sativus	21	88	95.2678	0.7	0.0987	0.06417	0.01057	0.06793		3.6	1.4	0.4	13	0.2	12	17	105	2	0.18	0.05	5	4.75	0	57	44	8	18	2.22					171	1.26077	0.02	0.16	0.02	0.5
30013	03_0013		Kheera	INFS, BIHS	97	58	3	5	21	Cucumber, Short, peeled, raw	Cucumis sativus	13	53	95.5	0.9	0.1	0.06777	0.0084	0.05183		1.3	1.5	0.7	18	0.6	11	30	198	6	0.21	0.03		0.4	0	5	4.8		0	4.86					172	1.36109	0.02	0.06	0.03	0.4
30014	03_0014	03_0013	Sajna data	INFS, BIHS	97	72	3	5	21	Drumstick, pods, raw	Moringa oleifera	43	182	85.15	2.85	0.2	0.02905	0.0464	0.02721		5.1	4.8	1.9	23.8333	0.18	28	110	259	42	0.16	0.01	25.9167	25.9167	0	311	311			145	5.52				350	1.66866		0.0433333	0.0366667	0.6
30015	03_0015	03_0014	Rosun	INFS, BIHS , HIES	214	65	3	15	83	Garlic, raw	Allium sativum	147	623	61.6267	6.85333	0.55	0.033075	0.013895	0.06436		27.62	2.1	1.25	24.5	1.63333	25	161.5	510.5	10.5	1.08	0.1795	0	0	0	0	0	0	0	4.56	1.56				32.2	2.23774	0.08	0.13	0.123333	2.4
30016	03_0016	03_0015	Chalkumra	INFS, BIHS	83	48	3	5	21	Gourd, ash, raw	Benincasa hispida	10	41	96.5	0.4	0.1	0.02526	0.00743	0.07647		1	1.7	0.3	30	0.8	17.4233	14	139	38.78	0.1	0.02	0.25	0.25	0	3	3	0		18.29	5.76				66.67	0.603448	0.02	0.06	0.01	0.4
30017	03_0017	03_0016	Korola	INFS, BIHS , HIES	85	42	3	5	21	Gourd, bitter, raw	Momordica charantia	31	129	90.358	2.055	0.3425	0.141667	0.00777667	0.0517433		3.58783	2.6	1.05667	15.982	1.78425	31.25	19.72	182.04	36.41	0.3473	0.27	23.7889	23.7889	0	285.467	237.967	95	0							1.88152	0.03	0.05	0.0333333	0.7
30018	03_0018	03_0017	Lau	INFS, BIHS, HIES	84	50	3	5	21	Gourd, bottle, raw	Lagenaria siceraria	18	75	93.5	1.2	0.0683333	0.4144	0.00354	0.06494		2.1	2.1	1	26	0.7	12	20	137	1	0.56	0.06	4	3.775	0	45.3	45.3	0								0.838252	0.02	0.01	0.02	0.1
30019	03_0019	03_0018	Potol	INFS, BIHS , HIES	86	41	3	5	21	Gourd, pointed, raw	Trichosanthes dioica	24	102	92.645	2.04	0.323333	0.09593	0.01319	0.112		2.23167	2.2	0.54	15.8925	1.7	15	17.61	147.89	28.17	0.403827	0.170571	5.37917	5.37917	0	65	64.55			322	10.77				965	0.69	0.04	0.165	0.03	0.8
30020	03_0020	03_0019	Jhinga	INFS, BIHS , HIES	87	69	3	5	21	Gourd, ridge, raw	Luffa acutangula	29	121	92.4	1.275	0.35	0.05449	0.00257	0.05508		4.575	1.1	0.3	20.7333	1.25833	14	32	139	38.78	0.50095	0.233	2.16667	2.16667	0	26	23	6	0	129	19.5				838	0.369222	0.1	0.11	0.03	0.5
30021	03_0021	03_0020	Chichinga	INFS, BIHS , HIES	87	73	3	5	21	Gourd, snake, raw	Trichosanthes anguina	24	103	93.39	0.5	0.3	0.0969233	0.00420667	0.10218		4.51	0.8	0.5	31.2767	0.379233	17.1429	27.8571	154.714	38.78	0.32135	0.179		5.1075	0		61.29			39.25	4.54				189	2.95528	0.01	0.04	0.06	0.8
30022	03_0022	03_0021	Dhundul	INFS, BIHS	87	66	3	5	21	Gourd, sponge, raw	Luffa cylindrica	24	102	92.88	0.89	0.15					4.28	1.1	0.7	19.15	0.6	14	32	139	38.78	0.5	0.233		0	0											0	0.1	0.03	0.01	0.2
30023	03_0023	03_0022	Kakrol	INFS, BIHS	86	81	3	5	21	Gourd, teasle, raw	Momordica dioica	61	259	83.6825	1.90667	0.466667					11.7692	1.1	1.075	27.2767	2.56915	19.57	25.88	186.34	51.76	0.47619	0.1	13.5833	13.5833	0	163	163	0	0							0	0.23	0.08	0.06	0.8
30024	03_0024		Olekopi	INFS,	97		3	5	21	Kohlrabi, green, raw	Brassica oleracea var. gangyloides	26	109	91.1799	1.1	0.1	0.974	0.03162	0.13		3.4	3.6	0.6	25	0.4	14	46	350	20	0.03	0.13	2	1.83333	0	22	22	0	0	2.51	1.55				28.82	0	0.48	0.01	0.03	0.4
30025	03_0025	03_0023	Dheros	INFS, HIES	95	43	3	5	21	Okra/ladies finger, raw	Abelmoschus esculentus	39	164	87.7444	2.11286	0.163333	0.06937	0.0081	0.109		5.73437	3.1	1.145	92.65	0.898952	19.67	27.84	178.17	37.12	0.336295	0.081965	18.9017	18.9017	0	226.82	211.82	30	0	798	3.53				1223	7.46	0.27	0.04	0.16	1.4
30026	03_0026	03_0024	Piaj	INFS, BIHS, HIES	213	64	3	15	81	Onion, raw	Allium cepa	59	249	83.73	1.375	0.074	0.05091	0.027595	0.0356335		12.216	1.93	0.675	23.969	0.941618	24.121	29	209.749	11.119	0.41	0.363211	1.898	1.898	0	23	22.776			8.53	1.75				60.07	0.425537	0.02	0.045	0.136	0.346
30027	03_0027	03_0025	Kancha pepe	INFS, BIHS , HIES	88	56	3	5	21	Papaya, unripe, raw	Carica papaya	30	125	90.6167	0.783333	0.075	0.06915	0.04453	0.07564		5.715	1.5	1.31	14.5867	0.596363	56	15.37	129.07	7	0.21747	0.02459	0.583333	0.583333	0	7	7			266	7.88				548	7.81212	0.07	0.03	0.02	0.2
30028	03_0028	03_0026	Motorshuti	INFS, BIHS	97	70	3	5	21	Peas, raw	Pisum sativum	117	494	66.8	7.5	0.3	0.0191	0.02875	0.05624		17.9	6.3	1.2	33	1.6	40	56	342	4	1.09	0.21	60	60.125	0	722	705	33	0	68.6	11.4				1286	16.1052	0.21	0.27	0.12	3.6
30029	03_0029	03_0027	Kancha kola	INFS,BIHS , HIES	88	55	3	5	21	Plantain, raw	Musa paradisiaca	77	327	78.9108	1.95	0.3	0.05713	0.01621	0.107		15.5392	2.3	1	22	0.6	28.4522	20.5067	241.589	4	0.14	0.081	56.3333	56.3333	0	676	457	438	0	28.9	3.45				224	1.29428	0.14	0.09	0.06	0.9
30030	03_0030	03_0028	Mistikumra	BIHS , HIES	83	46	3	5	21	Pumpkin, raw	Cucurbita maxima	18	77	93.875	1.4	0.3	0.04458	0.02202	0.06273		1.325	2.4	0.7	51.82	0.7	10	16	349	8	0.10675	0.21	369.167	368.958	0	4430	3100	515	2140	161	34.91				1449	0.792473	1.06	0.07	0.06	0.8
30031	03_0031	03_0029	Mula	INFS, BIHS , HIES	94	53	3	5	21	Radish, raw	Raphanus sativus	16	67	94.2823	0.9	0.1	0.04388	0.00914	0.05364		1.7	2.4	0.59	25	0.4	17	23	142	44	0.38	0.03		0.116667	0	1.4	1.4	0	0	5.34	2.08				10.6	0.0450255	0.01	0.43	0.01	0.3
30032	03_0032		Kochu, sobuj kando	INFS	89	68	3	5	21	Taro, stem, green, raw	Colocasia esculenta	16	68	94.2964	0.9	0.2	0.06753	0.00778	0.11		1.6	2.2	0.8	40	0.6	20	31	414	1	0.2	0.08	4	0.191667		2	2.3			99.6	1.96				597	0.14	0.09	0.02	0.03	0.2
30033	03_0033	03_0030	Tomato, kancha	INFS, HIES	93	45	3	5	21	Tomato, green, raw	Lycopersicon esculentum	21	88	93.6	1.6	0.1	0.04691	0.03691	0.109		2.6	1.5	0.52	16	1.1	13	22	225	13	0.19	0.06	3	2.69417	0	32.33	32.33			38.9	2.48	35.97	5.8		546	1.03601	0.05	0.07	0.04	0.5
30034	03_0034	03_0031	Tomato, paka	INFS, BIHS , HIES	93	904	3	5	21	Tomato, red, ripe, raw	Lycopersicon esculentum	16	66	95.01	1.1	0.2	0.063605	0.04458	0.1635		1.4	1.7	0.5	12.952	0.197211	7	17	156	7	0.12	0.97	13	12.8627		154	103.853	101		1266	14.24	2108.5	8.35		5241	9.53248	0.25	0.038	0.04	0.5
30035	03_0035	03_0032	Shalgom	BIHS		82	3	5	21	Turnip, raw	Brassica rapa	26	110	92.1425	1.1375	0.2					4.07	1.8	0.65	31.5	0.418525	9.5	34	235.5	41	0.523667	0.0475	0	0	0	0	0	0	0							0.59	0.03	0.0375	0.02	0.6
30036	03_0036	03_0033	Begun siddha, lobon chara		82	44	3	5	21	Brinjal, purple, long, boiled* (without salt)	Solanum melongena	26	109	90.5978	2.06522	0.0663043					2.1375	4.41033	0.665	24	0.392289	21	47	132	8.05348	0.52	0.63	3.82766	3.95113	0	47	47.4136	0	0							0	0.11	0.020087	0.06	0.669326
30037	03_0037	03_0034	Badhakopi siddha, lobon chara		91	80	3	5	21	Cabbage, boiled* (without salt)	Brassica oleracea	27	115	91.6861	1.73539	0.355519					2.90483		0.453409	35.3636	0.503953	11.6818	30.7091	96.8545	8.82273	0.34154	0.0256818	4.9858	4.9858	0	59.8295	42.9545	33.75	0							0	0.227273	0.0443182	0.0369318	0.40625
30038	03_0038	03_0035	Gajor siddha, lobon chara			52	3	5	21	Carrot, boiled* (without salt)	Daucus carota	43	181	87.3276	1.13424	0.318966					7.3399		0.70197	34.2858	0.470867	13.7667	38.83	80.8451	39.7876	0.0701939	0.264652	364.466	579.559	0	6960	4370	4990	179.418							0	0.68	0.037931	0.0732759	0.962931
30039	03_0039	03_0036	Fulkopi siddha, lobon chara		91	54	3	5	21	Cauliflower, boiled* (without salt)	Brassica oleracea var. Botrytis	28	119	91.38	2.7416	0.262605					2.67463	2.10084	0.773109	36	0.8	20	41.6282	214	18	0.37	0.02	0.651261	0.672269	0	7.81513	8.06723	0	0							0	0.22416	0.0207983	0.0207983	0.727941
30040	03_0040	03_0037	Borboti siddha, lobon chara		92	49	3	5	21	Cowpea, boiled* (without salt)	Vigna unguiculata	40	167	86.4583	3.13542	0.364583					2.95833	6.25	0.766667	54	0.482292	43	49.7125	306	20	0.9	0.12	8.15365	8.41667	0	101	101									0		0.09625	0.020625	1.38875
30041	03_0041	03_0038	Potol siddha, lobon chara		86	41	3	5	21	Gourd, pointed, boiled* (without salt)	Trichosanthes dioica	28	116	91.642	2.31818	0.367424					2.53598	2.5	0.564545	20.1339	1.7	15	18.0375	115	26	0.39	0.17	5.6848	5.86818	0	70	70.4182									0		0.13	0.03	0.6
30042	03_0042	03_0039	Kakrol siddha, lobon chara		86	81	3	5	21	Gourd, teasle, boiled* (without salt)	Momordica dioica	69	294	81.4574	2.16667	0.530303					13.3741	1.25	1.2	31	2.6	19	27	144	46	0.46	0.1	15	14.8333	0	178	178	0								0	0.26	0.06	0.045	0.6
30043	03_0043	03_0040	Dheros siddha, lobon chara	INFS, BIHS	95	43	3	5	21	Okra/ladies finger, boiled* (without salt)	Abelmoschus esculentus	32	134	90.0199	1.72057	0.133008					4.66968	2.52443	0.857818	72	0.7	13	21	99	24	0.23	0.0639306	15	14.7765	0	177	165.592	23.4528	0							0	0.21	0.0214984	0.1	0.752443
30044	03_0044	03_0041	Kacha pepe siddha, lobon chara		88	56	3	5	21	Papaya, unripe, boiled* (without salt)	Carica papaya	32	134	89.932	0.840486	0.0804721					6.13197	1.60944	1.4	17	0.574326	48	14.868	94	8	0.2	0.02	0.582082	0.600858	0	7	7.2103									0		0.0212446	0.02	0.1
30045	03_0045	03_0042	Kancha kola siddha, lobon chara		88	55	3	5	21	Plantain, boiled* (without salt)	Musa paradisiaca	76	320	79.3243	1.91176	0.294118					15.2345	2.2549	1	22	0.6	23	18.1176	161	4.76863	0.12	0.07	53	53.0196	0	636	430.118	412.235	0							0	0.13	0.0582353	0.0388235	0.582353
30046	03_0046	03_0043	Mistikumra siddha, lobon chara		83	46	3	5	21	Pumpkin, boiled* (without salt)	Cucurbita maxima	29	120	90.4297	2.1875	0.46875					2.07031	3.75	1.1	79	1.1	14	22.5375	371	13	0.14	0.28	554	553.854	0	6640	4650	772.5	3220							0	1.61	0.08	0.07	0.825
30047	03_0047	03_0044	Mula siddha, lobon chara		94	53	3	5	21	Radish, boiled* (without salt)	Raphanus sativus	24	99	92.4269	1.19652						3.31403	2.13904	0.750309	34.7509	0.544713	14.0775	27.5424	86.1023	33.1373	0.382353	0.035488	0	0	0											0	0	0.402406		0.424866
30048	03_0048	03_0045	Tomato paka siddha, lobon chara		93	904	3	5	21	Tomato, red, ripe, boiled* (without salt)	Lycopersicon esculentum	30	124	90.6203	2.07895	0.466165					2.72556	3.1015	1	24	0.4	12	40.6195	200	11	0.66	1.55	16	15.617	0	187	187.404									0	0.98	0.0471429	0.0533459	0.744361
30049	03_0049	03_0046	Dheros-tomato bhuna			290	3	5	21	Lady's finger-tomato bhuna*	Abelmoschus esculentus	127	526	72.0532	3.41065	7.44763					8.99188	5.00555	3.08851	128.028	1.44406	31.3209	50.4757	319.378	565.315	0.674768	0.533797	26.4173	24.8967	0	299	298.761									0	0.81	0.0642603	0.22	1.5
30050	03_0050	03_0047	Korola siddha, lobon chara		85	42	3	5	21	Gourd, bitter, boiled* (without salt)		35	147	89.0432	2.33523	0.389205					4.07708	2.95455	1.2	20.2306	1.8	29	20.1955	141	33	0.34	0.26	26	25.9515	0	311	259.6	103.636	0							0		0.0375	0.025	0.525
30051	03_0051	03_0048	Korola vaji	INFS	85	42	3	5	21	Gourd, bitter, fry*		130	540	74.035	3.09883	9.05594					7.1	4.1	2.65265	27.0063	2.9345	48.4682	34.0743	303.712	468.935	0.60657	0.439996	30.4674	25.4555	0	305	305.466									0	0.31	0.0677929	0.0621993	0.6
170003	17_0003	3	Green mango	BIHS		63	3	5	21	Mango, green, raw	Mangifera indica	48.9962	205	85.14	0.69	0.08	0.027	0.00925	0.03		10.59	1.68	0.49	27	0.4	17.54	14.92	147	33.15	0.09	0.08		6.03083	0		72.37									7.68	0.91	0.02	0.02	0.26
170004	17_0004	4	Green jackfruit	BIHS		74	3	5	21	Jack fruit, raw	Artocarpus heterophyllus	26.2906	110	85.52	1.98	0.35	0.04735	0.115	0.135		3.48	7.69	0.99	45.74	0.31	26.6	27.78	327	3.53	0.17	0.24	2	1.5	0		18			4.86	2.92				17.66	6.84	0.05	0.05	0.05	0.19
170005	17_0005	5	Onion/garlic Stalk	BIHS		102	3	5	21	Onion, stalk	Allium cepa	25.5736	107	88.35	2.07	0.26	0.09206	0.00552	0.09598		2.99	5.21	1.13	31.12	3.09	66.71	28.53	312	15.52	0.99	0.14		58.3333			700									6.81	0.81	0.03	0.05	0.14
170006	17_0006	6	Kolar mocha	BIHS		75	3	5	21	Plantain, flower	Musa x paradisiaca	21.2715	89	89.14	1.47	0.63	0.273	0.03169	0.198		2.15	5.25	1.35	34.06	0.4	39.76	47.31	488	7.51	0.42	0.1		2.94667			35.36									1.29	0.19	0.02	0.02	0.28
170020	17_0020	20	Water Lily(Red)	BIHS		67	3	5	21	Water lily, stem, raw	Nymphaea rubra	8	33.472	96.6	0.3	0.1					0.7	1.7	0.6	8	0.4	0	9	0	0	0	0	4	3.66667	0		44											0	0	0
170021	17_0021	21	Drumstick Flower			905	3	5	21	Drumstick flower	Moringa oleifera	50	209.2	85.9	3.6	0.8					7.1			51	0	0	90	0					0			0											0	0	0
40001	04_0001	04_0001	Bok ful shak	BIHS , HIES	96	89	4	5	22	Agathi, raw	Sesbania grandiflora	88	370	73.1	8.4	1.8	0.49	0.05767	0.532		5.7	7.9	3.1	1130	3.9	96.64	80	674	18.12	0.53	0.25	1280	1283.33	0	15400	15400			12941	559				36087	4.00166	1.77	0.21	0.09	3.43333
40002	04_0002	04_0002	Malancha shak	HIES	96	905	4	5	22	Alligator weed, raw	Alternanthera philoxeroides	57	240	84.7075	4.91315	1.1864					6.61795		2.575	19	0.5		46					475	475	0	5700	5700									0
40003	04_0003	04_0004	Lal shak	BIHS , HIES	96	87	4	5	22	Amaranth leaves, red, raw	Amaranthus gangeticus	27	111	90.5	3.1	0.2	0.21	0.04734	0.326		1.7	2.9	1.6	245	1.5988	138	76	186	15	1.21	0.09	716	716.333	0	8596	8457	185	93	7439	118				21449	15.1673	0.46	0.01	0.27	1.6
40004	04_0004	04_0003	Kanta notay shak	INFS, BIHS , HIES	96	96	4	5	22	Amaranth leaves, spiney, raw	Amaranthus spinosus	51	124	81.8241	4.8033	0.25	0.08513	0.01646	0.186		5.21008	4.35	3.5625	639.5	14.4	265	71.8	679	56	0.32	0.36	908	908.333	0	10900	10900			1861	126				4174	0		0.03	0.055	1.6
40005	04_0005	04_0005	Data shak	INFS, BIHS , HIES	96	91	4	5	22	Amaranth, leaves, green, raw	Amaranthus gangeticus	25	104	90.9611	1.98833	0.274	0.194	0.04887	0.358		1.47906	4.35	0.9475	170.963	8.38676	181.295	46.6333	321.39	36	0.97731	0.123775	743.208	743.208	0	8920	8780	184	93	8397	164				20473	11.0048	0.44	0.03	0.18	1.6
40006	04_0006	04_0007	Beet shak	HIES	96		4	5	22	Beet greens leaves	Beta vulgaris	31	129	88.71	2.8	0.465	0.188	0.07951	0.308		2.06	3.7	2.265	248.5	2.57	70	35.5	762	226	0.41	0.1405	463.083	463.458	0	5560	5560	3	0	1495	146				3340.97	1.39854	1.5	0.18	0.39	3.83333
40007	04_0007	04_0008	Bat baitta shak	HIES	96		4	5	22	Bengal dayflower, leaves, raw	Commelina benghalensis	22	94	92.2867	2.0413	0.2629					2.22513	1.4	1.744	113	7.1	77	19	473	20.7	0.63	0.09	317.5	317.5	0	3810	3810									0		0.04
40008	04_0008	04_0009	Korola shak	INFS, HIES	96		4	5	22	Bitter gourd leaves, green, raw	Momordica charantia	55	231	83.97	4.866	0.545					6.0765	3.125	1.4175	110.485	5.2	167	89.8	724.333	30.9367	0.946488	0.591862	357.083	356.667	0	4280	4280									0		0.12025	0.293	1.4
4009	04_009	04_0010	Lau shak	BIHS , HIES	96	97	4	5	22	Bottle gourd leaves, raw	Lagenaria siceraria	26	109	90.2283	2.49857	0.578571					0.567857	4.38	1.74667	93.915	3.11851	68.695	28.445	276.11	40.92	0.4893	0.148337	197.553	197.553	0	2370	2370.64									0		0.0700792	0.167755	1.44733
40010	04_0010	04_0011	Sabarang	INFS, HIES	96	905	4	5	22	Bugleweed, raw	Ajuga macrosperma	43	179	88.63	2.57	1.29					4.56	1.3	1.7	49.34	2.8		52.27	268.18		0.52		38.9167	38.9167	0	467	467									0
40011	04_0011	04_0012	Simei alu shak	HIES	96		4	5	22	Cassava, leaves, raw	Manihot esculenta	62	259	82.3723	4.70487	1.20047					5.67087	4.8	1.25147	200.94	4.8626	53.75	35.94	303.09	21.93	0.45	0.8122	356.083	355.833	0	4270	4270									0		0.164192	0.300472	1.1
40012	04_0012	04_0013	Kalo kochu shak	BIHS , HIES	96	95	4	5	22	Colocasia leaves, black, raw	Colocasia esculenta	62	261	81.8	5.585	1.23					5.325	3.7	2.36	391.667	2.13	130	39	763	48	0.98	0.25	699.167	699.167	0	8390	8390	0	0							0	3.36	0.06	0.45	2.63333
40013	04_0013	04_0014	Shobuj kochu shak	BIHS , HIES	96	94	4	5	22	Colocasia leaves, green, raw	Colocasia esculenta	51	212	84.7117	4.03714	1.06	0.426	0.04763	0.689		4.37119	3.7	2.12	234.667	4.9365	61.35	39.89	764	46.74	0.681697	0.185147	595.549	595.833	0	7150	7150	0	0	5222	136				26820	1.58573	2.02	0.22	0.26	2.6
40014	04_0014	04_0015	Borboti pata	INFS, BIHS , HIES	96		4	5	22	Cowpea, leaves, raw	Vigna unguiculata	34	141	89	3.4	0.7					1.7	3.6	1.6	290	5.1	60	61	475	43.5799	0.5	0.27	150	0	0	1800										0		0.05	0.18	1.6
40015	04_0015	04_0016	Dima shak	BIHS, HIES	96	113	4	5	22	Dima leaves, raw	Glinus oppositifolius	33	137	91.0733	1.724	1.03467					3.578	1	1.56										0	0											0
40016	04_0016	04_0006	Chukai shak, bivinno projati	HIES	96	905	4	5	22	Dock leaves, raw	Rumex vesicarius, Rumex crispus, Rumex lanceolatus	46	194	86.4	3.11667	0.7					5.93333	1.8	2.05	74.3333	6.65	81.5	48.05	601.5	14	0.43	0.13	217	216.667	0	2600	2600			2370	18.98				8290	0		0.106667	0.165	1.6
40017	04_0017	04_0017	Sajna pata	BIHS , HIES	96	104	4	5	22	Drumstick, leaves, raw	Moringa oleifera	72	300	79.7251	6.7	1.79953	0.56	0.102	0.668		4.57584	5.2	1.9995	440	0.85	42	70	259	30	0.16	0.07	1100	1096.67	0	13160	13160	0		15580	235				38765	14.33	0.31	0.257	0.66	2.6
40018	04_0018	04_0018	Dheki shak	INFS, BIHS , HIES	96	99	4	5	22	Farn, leaves, raw	Diplazium esculentum	68	287	82.2667	1.305	0.646					13.7313	1	1.08	39	1.1		74	231	23	0.3	0.23	155	154.917	0		1859									0		0.34	0.17
40019	04_0019	04_0019	Methi shak	HIES	96		4	5	22	Fenugreek, leaves, raw	Trigonella foenum-graecum	50	210	86.1	4.4	0.9	0.199	0.02015	0.445		5	2.1	1.5	395	1.9	41.01	51	31	76	0.3441	0.0965	758.333	758.333	0	9100	9100	0								0		0.12	0.31	1.7
40020	04_0020		Bon palong	INFS, HIES	96		4	5	22	Golden dock, raw	Rumex maritimus	29	120	89	2.4	0.7	0.183	0.04283	0.295		0.9	4.7	2.4	62	5.3	58	44	494	40	0.86	0.14	27	26.5833	0	319	319			2370	18.98				8290	0.0995987	0.31	0.04	0.1	1.5
40021	04_0021	04_0020	Pui shak	INFS, BIHS	96	86	4	5	22	Indian spinach, raw	Basella alba	25	105	91.8229	2.36714	0.314286	0.101	0.05128	0.203		2.10571	2.18	1.21	111.17	2.20028	179	31	186.955	69.37	0.349777	0.0630967	169.5	169.167	0	2030	2030			2962	241				5824	1.12827		0.02	0.36	0.5
40022	04_0022	04_0021	Pat shak	INFS, BIHS	96	98	4	5	22	Jute leaves, raw	Corchorus capsularis	32	134	87.5575	2.88	0.2675					1.74	5.75	1.805	119.66	9.7	41.83	59.97	224.89	59.97	1.46927	0.02099	305.25	305	0	3660	3660									0		0.1	0.546	1.57667
40023	04_0023	04_0022	Misti kumra shak	INFS, BIHS	96	111	4	5	22	Pumpkin leaves, raw	Cucurbita maxima	29	122	90.8275	2.442	0.44	0.267	0.01767	0.313		2.7905	2.1	1.4	40	2.22	38	104	436	11	0.2	0.133	161.667	161.667	0	1940	1940			6139	45.28				8274	2.06349		0.12	0.24	1.45333
40024	04_0024	04_0023	Mula shak	INFS,BIHS	96	106	4	5	22	Radish leaves, raw	Raphanus sativus	32	135	90.7125	1.84667	0.685714	0.147	0.02693	0.248		3.36845	2.58	0.806667	146.96	2.83863	20.195	41.165	259.67	69.875	0.479483	0.06538	155.917	155.833	0	1870	1870	0		1741	22.71				9339	1.39		0.08	0.09	1.6
40025	04_0025	04_0024	Notay shak	INFS, HIES	96	905	4	5	22	Slender amaranth leaves, raw	Amaranthus viridis	47	196	83.9333	4.1	0.5					4.31667	4.35	2.8	226.667	5.4	32	49.5	670	56	1.2	0.22	973	973.458		11680	11400	470	93							0		0.027	0.158	1.6
40026	04_0026	04_0025	Palong shak	BIHS , HIES	96	101	4	5	22	Spinach, raw	Spinacia oleracea	24	102	91.4	3.1	0.5	0.183	0.04283	0.295		0.6	2.6	1.8	84	2.1	37	49	615	43	0.85	0.1	535	535.278	0	6423	6423.33	0	0	3850	17.23				9553	0.230607	1.29	0.03	0.09	1.9
40027	04_0027	04_0026	Misti alu shak	HIES	96	905	4	5	22	Sweet potato leaves, raw	Ipomoea batatas	45	185	84.0071	4.02015	0.765262					1.76996	7.328	2.1095	194.092	2.66548	50.0525	81	496.55	46.6833	0.32	0.191667	307.921	307.47	0	3700	3640	41.28	58							0		0.0975	0.14	2.08
40028	04_0028	04_0027	Misti alu shak (SP4)	HIES	96	905	4	5	22	Sweet potato leaves, SP4, dark green, mature, raw	Ipomoea batatas	45	189	83.287	3.8823	0.3822					2.7665	7.695	1.987	197.55	2.7855	64.86	84.6473	689.81	67.37	0.36	0.15	448.495	448.667	0	5380	5340	88								0		0.04	0.1	2.17366
40029	04_0029	04_0028	Misti alu shak (SP7)	HIES	96	905	4	5	22	Sweet potato leaves, SP7, dark green, mature, raw	Ipomoea batatas	45	185	82.374	4.93	0.344					1.22	8.458	2.674	116.61	2.93767	37.99	89.2714	346.76	62.68	0.34	0.1875	275.897	276.045	0	3310	3300	25.08								0		0.23	0.11	2.2924
40030	04_0030	04_0029	Misti alu shak (SP8)	INFS, HIES	96	905	4	5	22	Sweet potato leaves, SP8, light green, mature, raw	Ipomoea batatas	50	206	82.556	3.6189	0.4159					3.8732	8	1.577	106.3	2.90733	47.36	88.3496	529.63	51.2646	0.26	0.2375	118.407	118.407	0	1420.88	1415.5	10.76								0		0.05	0.11	2.26873
40031	04_0031	04_0030	Kolmee shak	INFS, BIHS , HIES	96	93	4	5	22	Water spinach, raw	Ipomoea aquatica	43	179	87.0967	1.92167	0.384					6.02267	3.71	0.865	107	2.1976	19.42	36.45	207.21	107.44	0.51053	0.0596	198.64	198.333	0	2380	2380									0		0.14	0.4	0.9
40032	04_0032	04_0031	Helencha shak	BIHS , HIES	96	92	4	5	22	Watercress, raw	Enhydra fluctuans	49	206	87.3925	2.046	0.4675					8.794	0.5	0.8	31	1.899	26.68	52	230	49	0.5181	0.0186	530	530	0	6360	6360	0	0							0	1.46	0.04	0.16	0.967
40033	04_0033	04_0032	Lal shak, siddha, lobon chara		96	87	4	5	22	Amaranth leaves, red, boiled* (without salt)	Amaranthus gangeticus	37	155	86.761	5.34198	0.397574					0.557615	4.98821	2	287.215	5.33172	128.636	33.9693	153.818	52.7901	0.845183	0.25	841.893	842.294	0	10100	9960	196.344	98.7028							0		0.0229953	0.0996462	1.22642
40034	04_0034	04_0033	Data shak, sobuj, siddha, lobon chara		96	91	4	5	22	Amaranth leaves, green, boiled* (without salt)	Amaranthus gangeticus	30	123	89.3409	2.34473	0.323113					1.74417	5.12972	1.06147	192.3	7.44348	128.636	49.5	189.567	32.4481	0.864744	0.14	788.782	788.916	0	9460	9320	195.283	98.7028							0		0.0229953	0.137972	1.22642
40035	04_0035	04_0034	Notay shak siddha, lobon chara		96	905	4	5	22	Slender amaranth leaves, boiled* (without salt)	Amaranthus viridis	55	232	81.0535	4.83491	0.589623					5.09041	5.12972	3.3	254.703	4.80189	23.0024	52.5425	395.116	50.1368	1.0617	0.25	1030	1033.23	0	12400	12100	498.821	98.7028							0		0.0206958	0.121108	1.22642
40036	04_0036	04_0035	Palong shak siddha		96	101	4	5	22	Spinach, boiled*(without salt)		47	195	83.1488	5.41449	0.888947					1.60613	5.32847	3.61314	156.675	3.11371	57.281	73.9161	429.85	234.974	1.22587	0.169333	671.533	671.533	0	8060	8058.39	0	0							0	3.7	0.0355839	0.106752	1.66058
40037	04_0037	04_0036	Pui shak siddha		96	86	4	5	22	Indian spinach, boiled*(without salt)		33	138	89.2406	3.11466	0.413534					2.77068	2.86842	1.59211	139.824	2.20027	141.718	36.7184	123.073	69.1362	0.345595	0.0790814	200.724	200.833	0	2410	2410									0		0.0171053	0.307895	0.4
170012	17_0012	12	Mustard leaves	BIHS , HIES	96	105	4	5	22	Mustard leaves	Brassica juncea	30.3537	127	88.17	3.52	0.51	0.142	0.02756	0.323		2.41	3.92	1.47	191	2.84	51.63	71.6	403	19.14	0.68	0.24	124	218.25	0		2619									5.4	0.57	0.08	0.18	0.58
170007	17_0007	7	Bathua	BIHS , HIES	96	88	4	5	22	Bathua leaves	Chenopodium album	27.7247	116	88.77	2.5	0.44	0.12	0.0861	0.219		2.56	4.01	1.71	211	2.66	48.41	37.55	438	10.75	0.98	0.1		89.5833			1075									1.01	0.25	0.06	0.51	0.54
170008	17_0008	8	Shechi Shak	BIHS , HIES	96	110	4	5	22	Garden cress	Lepidium sativum	49.7132	208	84.02	5.62	0.8	0.02868	0.00824	0.05871		4.48	2.6	2.48	217	6.19	79.24	45.55	379	25.35	1.52	0.23		7.39333			88.72									0.55	0.74	0.03	0.06	1.2
50001	05_0001	05_0001	Kochur Mukhi	INFS, BIHS	89	904	5	3	23	Colocasia/Taro, corm, raw	Colocasia esculenta	97	412	72.9	2.1	0.2	0.04184	0.02292	..07741		20.2	3.2	1.4	31	0.7	37	81	514	11	0.41	0.3	4	3.75	0	45	35		20	5.87	2.07				21.72	0.270014	0.33	0.1	0.03	0.5
50002	05_0002	05_0002	Dudh kochu	HIES	89	904	5	3	23	Colocasia/Taro/Tannia, cormel, raw	Xanthosoma violaceum	101	427	71.89	2.155	0.17					20.645	4.1	1.04	40	0.93	33	33	591	9	0.23	0.172		0	0											0	2.38	0.148	0.032	1.1
50003	05_0003	05_0003	Ole Kochu	INFS, HIES	89	904	5	3	23	Elephant foot, corm, raw	Amorphophallus campanulatus	74	314	78.7	1.2	0.12					15.08	4.1	0.8	50	0.6	33	84	591	9	0.23	0.172		0	0											0	1.43	0.06	0.07	1.1
50004	05_0004	05_0004	Mankochu	INFS, HIES	89	904	5	3	23	Giant taro, corm, raw	Alocasia macrorrhizos	82	346	76.69	1.455	0.185					16.56	4.1	1.01	46	0.98	33	72	591	9	0.23	0.172		0	0											0	2.38	0.094	0.028	1.1
50005	05_0005	05_0005	Gol alu, Diamond jat, khosa chara	INFS,BIHS , HIES	81	61	5	3	20	Potato, Diamond, raw	Solanum tuberosum	66	281	81.71	1.193	0.156	0.0424867	0.0135567	0.126		14.006	2.065	0.87	11.463	0.506625	20.556	40	286.28	16.306	0.79	0.430024	2.2625	2.2625	0	27.15	27.15	0	0	8.02	123.33				219.33	0.203333	0.02	0.081	0.093	0.8
50006	05_0006	05_0006	Misti alu, Komola Sundori	BIHS	81	622	5	3	20	Sweet potato, Komola Sundori, orange flesh, raw	Ipomaea bata	97	409	73.7	0.9	0.3					21.11	3	0.99	30	0.61	25	38	214	22	0.3	0.151	719.375	719.458	0	8630	8630	7	0							1.45	0.26	0.078	0.061	0.8
50007	05_0007	05_0007	Misti alu, holdey	INFS	81	904	5	3	20	Sweet potato, pale-yellow flesh, raw	Ipomaea bata	105	443	71.7057	0.899167	0.283333	0.08355	0.006725	0.148		23.1189	3	0.992857	25.1483	1.04	27	44.1	218.8	22.425	0.14	0.105	3.25	0	0	39			0							1.45	0.26	0.06	0.02	0.8
50008	05_0008	05_0008	Misti alu, Lal khosa	INFS	81	904	5	3	20	Sweet potato, skin purple, flesh pale-yellow, raw (without skin)	Ipomaea bata	104	441	71.75	0.635	0.26	0.08355	0.006725	0.148		23.355	3	1	32	1.4409	27	50	232	22	0.400275	0.0911	3.25	0	0	39			0							0	0.26	0.078	0.061	0.8
50009	05_0009	05_0009	Misti Alu, Sada	BIHS	81	621	5	3	20	Sweet potato, white flesh, raw	Ipomaea bata	98	415	73.5225	0.615	0.26	0.08355	0.006725	0.148		21.7958	3	0.806667	24.5	1.515	25	50	232	20.55	0.383067	0.101533	1.41667	0	0	17			0							1.45	0.26	0.078	0.061	0.8
50010	05_0010	05_0010	Bon Alu, bivinno projati		81	76	5	3	23	Yam, tuber, raw	Dioscorea spp.	97	410	73.07	1.53	0.17	0.05262	0.01415	0.0959533		20.31	4.1	0.82	17	0.8	17.09	34.9	352.54	9	0.33898	0.178	2.5	15.6667	0	30	188			150.8	6.78				268.19	0.903333	0.46	0.112	0.032	0.752
50011	05_0011	05_0011	Kochur Mukhi siddha, lobon chara		89	904	5	3	23	Colocasia/Taro, boiled* (without salt)	Colocasia esculenta	115	487	67.5493	2.52055	0.193386					23.5663	4.59641	1.6	40	0.828475	34.6682	87.6054	530.305	12.1794	0.233498	0.17426	3.99383	3.99383	0	47.926	37.2758	0	21.3004							0	2.67	0.0982063	0.0295964	0.924888
50012	05_0012	05_0012	Gol alu siddha, lobon chara		81	61	5	3	20	Potato, Diamond, boiled* (without salt)	Solanum tuberosum	67	284	81.4879	1.20749	0.157895					14.1761	2.09008	0.9	13.6739	0.565953	19.964	37.6761	232.04	15.2923	0.720931	0.39237	2.17548	2.17548	0	26.1058	26.1058	0	0							0	0.02	0.0598482	0.082834	0.607287
50013	05_0013	05_0013	Misti alu, holdey, siddha, lobon chara		81	904	5	3	20	Sweet potato, pale-yellow flesh, boiled* (without salt)	Ipomaea bata	106	448	71.3621	0.910088	0.286775					23.3997	3.03644	0.95467	26.8329	1.06802	25.834	41.5354	177.401	20.247	0.128826	0.0962955	3.125	0	0	37.5										0	0.26	0.05	0.0178138	0.607287
50014	05_0014	05_0014	Misti alu, sada, siddha, lobon chara		81	621	5	3	20	Sweet potato, white flesh, boiled* (without salt)	Ipomaea bata	99	420	73.2009	0.62247	0.263158					22.0606	3.03644	0.775641	26.2095	1.51513	24.0121	47.0891	188.089	18.7287	0.350243	0.0931377	1.36218	0	0	16.3462										0	0.26	0.0576316	0.054332	0.607287
50015	05_0015	05_0015	Misti alu, lal khosa, siddha, lobon chara		81	904	5	3	20	Sweet potato, skin purple, flesh pale-yellow, boiled* (without salt)	Ipomaea bata	106	447	71.4069	0.642713	0.263158					23.6387	3.03644	0.961538	33.4211	1.44538	25.834	47.0891	188.089	19.9028	0.365919	0.0836336	3.125	0	0	37.5										0	0.26	0.0576316	0.054332	0.607287
50016	05_0016	05_0016	Misti alu, Komola Sundori, siddha, lobon chara		81	622	5	3	20	Sweet potato, Komola Sundori, orange flesh, boiled* (without salt)	Ipomaea bata	98	414	73.3806	0.910931	0.303644					21.3664	3.03644	0.951923	31.498	0.663259	24.0121	35.7935	173.514	19.9028	0.274575	0.138198	691.707	691.987	0	8300.48	8300.48	6.73077	0							0	0.26	0.0576316	0.054332	0.607287
50017	05_0017	05_0017	Dudh kochu siddha, lobon chara		89	59	5	3	23	Colocasia/Taro/Tannia, cormel, boiled* (without salt)	Xanthosoma violaceum	113	478	68.4865	2.41592	0.190583					23.1446	4.59641	1.2	45.5381	1.06827	34.6682	34.4327	530.305	10.3857	0.233498	0.17426	0	0	0											0	2.67	0.13	0.0315695	0.924888
50018	05_0018	05_0018	Ole kochu siddha, lobon chara		89	904	5	3	23	Elephant foot, corm, boiled* (without salt)	Amorphophallus campanulatus	83	352	76.1211	1.34529	0.134529					16.9058	4.59641	0.852018	56.1883	0.724215	34.6682	87.6054	530.305	10.3857	0.233498	0.17426	0	0	0											0	2.67	0.0491031	0.0690583	0.924888
50019	05_0019	05_0019	Mankochu siddha, lobon chara		89	904	5	3	23	Giant taro, corm, boiled* (without salt)	Alocasia macrorrhizos	92	388	73.8677	1.63117	0.207399					18.565	4.59641	1.07567	51.9283	1.1204	34.6682	75.0942	530.305	10.3857	0.233498	0.17426	0	0	0											0	2.67	0.0769283	0.0276233	0.924888
50020	05_0020	05_0020	Bon alu siddha, lobon chara		81		5	3	23	Yam, tuber, boiled* (without salt)	Dioscorea spp.	109	460	69.8094	1.71525	0.190583					22.7691	4.59641	0.873318	21.0426	0.932735	18.6155	36.4137	316.439	10.3857	0.343455	0.180314	2.66256	0	0	31.9507										0	0.515695	0.1	0.0315695	0.632287
50021	05_0021	05_0021	Alu siddha, lobon soho		81	61	5	3	20	Potato Mash*		84	354	76.9581	1.44983	0.753867					16.6	2.53063	1.8	13.6702	0.595329	22.6023	44.0198	273.357	309.508	0.850613	0.466617	2.63791	2.63791	0	32	31.6549									0	0.11	0.0697759	0.0996528	0.4
170013	17_0013	13	Panifol			319	5	3	23	Water Chestnut	Eleocharis dulcis	95.6023	400	73.34	0.86	0.37	0.8742	0.105	0.104		21.46	3.02	0.95	37.15	0.77	57.43	62.83	382	13.08	0.67	0.19		0	0					8.12	2.5				93.08	1.2	0.09	0.02	0.02	0.74
60001	06_0001	06_0001	Surjomukhi bij				6	16		Sunflower seeds, dried	Helianthus annuus	552	2290	4.73	17.1441	40.1393	6.159	17.803	25.58		26.3665	8.6	3.02	78	5.25	325	660	645	9	5	1.8	1.95003	1.95003	0	23.4003	23.4003	0	0	20	2.48			4.94	249	1.52084	35.2287	1.48	0.355	9.1
60002	06_0002	06_0002	Hizlee badam				6	16		Cashew nuts, raw	Anacardium occidentale	595	2470	5.9	17.9776	46.9	7.816	27.907	7.482		23.5224	3.3	2.4	50	5	292	593	660	12	5.78	2.195	0.738938	0.738938	0.238938	6	6	0	0	5.87	3.21				16.94	3.85	0.85	0.63	0.19	5.7
60003	06_0003	06_0003	Chilgoza				6	16		Chilgoza pine, dried	Pinus gerardiana	712	2940	2.86	13.695	68.385	3.801	18.624	24.202		8.69667	3.7	2.66333	41	4.88667	251	575	597	2	6.45	1.322	1.45833	1.45833	0	17.5	17.5	0	0	97	11.55				297	0.37659	13.65	0.349333	0.251333	6.2185
60004	06_0004	06_0004	Narikel dudh	INFS			6	16		Coconut Milk	Cocos nucifera	213	876	71.99	2.06	21.715					1.2	2.2	0.835	17.5	3	44.5	96.5	227	13.5	0.6	0.2265	0	0	0	0	0	0	0							0	0.7	0.026	0.01	0.7
60005	06_0005	06_0005	Narikel, shukna	INFS, BIHS			6	16		Coconut, desiccated	Cocos nucifera	652	2680	4.26667	5.6	62.2	43.138	3.71	0.929		8.53333	17.8	1.6	31.5	4.7	90	185	660	28	0.9	0.775	0	0	0	0	0	0	0	62.5	3.12				176	0	1.26	0.0633333	0.0233333	2.9
60006	06_0006	06_0006	Narikel	INFS, BIHS		146	6	16		Coconut, mature kernel	Cocos nucifera	389	1600	42.8986	3.3325	36.665	28.048	2.449	0.639		6.90726	9.16667	1.03	15.7159	2.16532	37	116.8	424	16.4167	0.735625	0.309	0	0	0	0	0	0	0	122	4.84				204	0	0.729167	0.0545139	0.0365	1.10444
60007	06_0007	06_0007	China badam	INFS, BIHS		270	6	16		Groundnuts/ Peanut, raw	Arachis hypogaea	613	2547	3.9	24.1	47.8	8.99411	19.4083	15.9054	0	21.8	3.1	2.4	34	2	197	391	679	12	3.18	0.92	2	1.54167	0	18.5	18.5	0		4.42	8.07				82.8	6.14224	0.28	0.4375	0.1	11.4
60008	06_0008	06_0008	Kathal er bichi	INFS, BIHS		79	6	16		Jackfruit seeds, raw	Artocarpus heterophyllus	151	639	60.13	5.5968	0.41	0.146	0.01621	0.181		30.3932	1.5	1.97667	39.85	1.5	54	97	246	63.2	0.29	0.19	0	0	0	0	0	0	0	2.13	1.56				19.63	1.40042	0.06	0.205	0.11	3.1
60009	06_0009	06_0009	Tisi	BIHS		262	6	16		Linseed,Tisi, raw	Linum usitatissimum	500	2060	6.5	17.2144	39.12	3.40723	6.94065	26.5006	0	6.1456	27.3	3.72	255	5.73	392	642	813	30	4.34	1.22	0	0.0875	0	0	1.05	0	0	5.67	7.22				92	0.55	10.3479	1.644	0.161	7.7389
60010	06_0010	06_0010	Poddo gota, shukna				6	16		Lotus seeds, dried	Nelumbo nucifera	339	1440	12.6533	16.305	2.185					61.56	4.1	3.19667	146.5	5.64333	210	626	1370	5	1.05	0.35	2.5	2.5	0	30	30									0		0.64	0.15	5.28333
60011	06_0011	06_0011	Poddo gota, kancha				6	16		Lotus seeds, green	Nelumbo nucifera	74	312	80.8	4.13	0.615					12.47	0.9	1.085	46.5	0.95	56	168	367	1	0.28	0.094	1.025	1.025	0	12	12.3									0		0.171	0.04	1.41233
60012	06_0012	06_0012	Sarisha	INFS, BIHS,		258	6	16		Mustard seeds, dried	Brassica spp.	501	2080	8.5	22	35.0043	2.112	21.032	8.91		18.5117	11.784	4.2	256.93	8.89597	357.384	799.768	712.836	12.5567	5.87269	0.623007	1.44885	1.44885	0	17.3863	17.3863	0		5.67	7.22				675	30.8363	5.07	0.65	0.26	8.1708
60013	06_0013	06_0013	Pesta			902	6	16		Pistachio nuts, dried	Pistacia vera	574	2380	4.50333	19.2201	44.895	4.043	18.922	11.946		18.1782	10.3	2.90333	117.333	5.25667	121	490	1020	1	2.2	1.3	16.2083	0	0	194.5				171					519	1.80334	2.3	0.803333	0.2	5.8
60014	06_0014	06_0014	Mistikumrar bichi				6	16		Pumpkin seeds, dried	Cucurbita maxima	580	2400	6.27667	25.0788	47.2833	8.57	26.54	21.71		10.6212	6	4.74	45	8.10667	431	1041.5	814.5	12.5	7.205	1.4565	0.8125	0.8125	0	9.75	9	0.5	1							0	2.18	0.267667	0.211	10.4435
60015	06_0015	06_0015	Til	INFS, BIHS		259	6	16		Sesame seeds, whole, dried	Sesamum indicum	563	2330	5.3	17.73	45.75	6.16751	17.2138	20.0674	0	14.2955	11.7245	5.2	969	10.5	348.754	624.974	465.005	10.9296	7.7004	4.05587	0	0.383783	0	5	4.6054	0	0	19.87	2.32				68.19	69.0267	2	0.79	0.34	12.1574
60016	06_0016	06_0016	Akhrot				6	16		Walnuts	Juglans regia	684	2820	4.5	15.23	64.5	5.208	11.316	44.915		7.27	6.7	1.8	100	4.8	158	346	441	2	3.09	1.586	1	1	0	12	12	0	0	21.7	2.3			4.94	122	46.31	3.60635	0.45	0.15	4
170002	17_0002	2	Pesta badam (Other pulses)			902	6	16		Almond	Prunus amygdalus	609.226	2549	4.37	18.41	5849	4.358	38.336	13.215		3.04	13.06	2.62	228	4.59	318	446	699	1.5	3.5	1.08								5.03	1.79				11.31	1.61	25.86	0.15	0.26	3.71
170023	17_0023	23	Betel nut	BIHS , HIES	232	316	6	16		Arecanut	Areca catechu	316.125	1322.67	16.8767	4.99	4.77333	61.8967	8.94	1.41	2.556	0.684	10.06		48.6767	2.34667	71.6667	107.493	490	11.5733	0.823333	1.18333								24.4	3.47				52.84	12.1333	0.126667	0.036	0.100333	0.573333
70001	07_0001	07_0001	Tejpata	INFS, BIHS, HIES	222	263	7	15	83	Bay leaf, dried	Laurus nobilis	353	1480	5.44	7.61	8.36					48.67	26.3	3.62	834	43	120	113	529	23	3.7	0.416	309.167	309.167	0	3710	3710									0		0.009	0.421	3.905
70002	07_0002	07_0002	Elach	INFS, BIHS, HIES	221	250	7	15	83	Cardamom	Elettaria cardamomum	261	1090	20	10.2	2.2	0.4085	0.987	0.55		37.7778	24.4222	5.4	130	4.6	173	160	976.014	15.7	2.81	0.47	0	5.05417	0		60.65			65.45	38.005				934.5	38.3457		0.22	0.17	0.8
70003	07_0003	07_0003	Shukna morich	INFS, BIHS, HIES	211	246	7	15	82	Chilli, red, dry	Capsicum frutescens	313	1310	10	15.9	6.2	1.141	0.718	.3.263		35.1768	26.6232	6.1	160	2.3	152	293	2010	30	2.48	0.373	746.908	746.908	0	8960	7840.65	0	2244.49	1843	2712	36.44		1599	101812	0	19.71	0.93	0.43	8.7
70004	07_0004	07_0004	Darchini gura	INFS, BIHS,	221	251	7	15	83	Cinnamon, ground		243	1010	10.58	3.99	1.24					27.49	53.1	3.6	1000	8.32	60	64	431	10	1.83	0.339	14.75	14.75	0	177	112	1	129							0	2.32	0.022	0.041	1.3
70005	07_0005	07_0005	Labongo		222	910	7	15	83	Cloves, dried	Syzygium aromaticum	267	1100	25.2	5.2	8.9	2.679	0.605	3.428		27.366	28.134	5.2	740	4.9	214.947	86.3109	846.511	229.886	1.9254	0.305408	5.50545	5.8617	0	66.0654	30.8077	8.55	70.5154	16.9	1.55				356	45.07	6.04	0.08	0.13	1.3
70006	07_0006	07_0006	Dhone pata	INFS, BIHS , HIES	219	100	7	15	83	Coriander leaves, raw	Coriandrum sativum	30	125	87.8833	3.34333	0.523333	0.228	0.00906	0.32		0.095	5.92	2.235	160.443	1.42	33.7	30.29	396.48	58.3	0.32	0.14	132.462	132.462	0	1589.54	1470.54	36	202	6351	28.3				13808	3.55	2.5	0.05	0.055	1.1
70007	07_0007		Dhone pata, deshi, raw	INFS, BIHS	219	100	7	15	83	Coriander leaves, idigenous, raw	Coriandrum sativum	30	125	87.9	3.3	0.5	0.228	0.00906	0.32		0.1	5.92	2.2	160	5	34	30	397	37	0.92	0.07	359	359.439	0	4313	4194.27	36	202							3.30624	0.46	0.05	0.06	1.5
70008	07_0008	07_0007	Dhonia	INFS, BIHS	219	254	7	15	83	Coriander seed, dry	Coriandrum sativum	336	1390	11.2	14.1	16.1	0.925	10.769	2.247		13.3758	40.8242	4.4	630	17.9	321.527	398.499	1230	34.1014	4.57933	0.949967	0	10.1667	0	0	122	0	0	225	10.96				996	1.31	1.01	0.22	0.35	2.1
70009	07_0009	07_0008	Jira	BIHS, HIES	218	249	7	15	83	Cumin seeds	Cuminum cyminum	402	1680	9.99	18.2525	17.6175	0.619	8.379	4.313		37.2333	10.5	6.40667	1020	44.515	403.667	506.667	1380	148	3.88667	0.955667	63.5	63.5	0	762	762	0	0	170	42.6				553	12.1	3.33	0.5795	0.34925	3.6
70010	07_0010	07_0009	Mauri	INFS, BIHS		260	7	15	83	Fennel seeds	Foeniculum vulgare	329	1360	8.27	15.8	14.89					13.03	39.8	8.21	1200	16.4467	386.667	494.667	1680	88	3.7	1.0685	7	0	0	84										0		0.408667	0.352	11.6367
70011	07_0011	07_0010	Methi	INFS		910	7	15	83	Fenugreek seeds	Trigonella foenum-graecum	330	1380	10.68	21.8	6.91	0.77	0.675	3.133		32.81	24.6	3.2	155.333	23.6433	180.5	318	710	55	4.7	1.455	8.33333	8.33333	0	100	11	0	178	585	201				1210	0.298568		0.330667	0.335333	5.77
70012	07_0012	07_0011	Ada	INFS, BIHS, HIES	217	255	7	15	83	Ginger root, raw	Zingiber officinale	72	303	81.0975	1.905	0.7875	0.231	0.06797	0.381		13.2867	2	0.923333	17.25	1.1	40.3333	31.6667	386.667	12.3333	0.36	0.174	0	0	0	0	0	0	0	15.04	5.97				329	4.09	0.26	0.0325	0.032	0.966667
70013	07_0013	07_0012	Thankuni pata			910	7	15	83	Indian pennywort, raw	Centella asiatica	37	152	84.4685	2.28741	0.478175					1.55427	8.66	2.55167	119.223	3.23418	55.965	45.37	508.17	200	1.84247	0.296185	108.333	108.333	0	1300	1300									0		0.09	0.1	1.2
70014	07_0014	07_0013	Lemon ghas	INFS			7	15	83	Lemon grass, raw	Cymbopogon citratus	116	490	70.28	1.36	0.895					25.5		1.95	49.5	2.8	60	30	196	9	0.6	0.08	2.91667	2.91667	0	35	35	0	0							0		0.0575	0.0775	1.4
70015	07_0015	07_0014	Lebur khosa	INFS			7	15	83	Lemon peel, raw	Citrus aurantifolia	65	272	77.825	1.575	0.35					8.65	10.6	1	306	0.866667	15	12	160	6	0.25	0.092	3.4375	3.4375	0	41.25	18.5	0.5	45							0	0.25	0.06	0.08	0.6
70016	07_0016	07_0015	Jayitri, gura			910	7	15	83	Mace, ground	Myristica fragrans	415	1720	15.9	6.5	24.4	9.304	9.302	4.731		33.1004	18.4996	1.6	180	12.6	213	100	424.026	73.2658	1.26	1.56	30	193.5	0	361	2322			135	196				9203	44.92	4.16	0.25	0.42	1.4
70017	07_0017	07_0016	Jayfol			910	7	15	83	Nutmeg, dried	Myristica fragrans	480	1980	14.3	7.5	36.4	3.359	1.637	0.379		21.0901	19.0099	1.7	120	4.6	229	240	319.878	14.623	1.22	0.71	5.08333	5.08333	0	61	28	0	66	4.01	1.33				80.91	46.67	1.21	0.33	0.01	1.4
70018	07_0018	07_0017	Golmorich		222	910	7	15	83	Pepper, black	Piper nigrum	302	1260	11.665	11.8429	3.28667	0.654	0.463	1.076		43.5088	25.3	4.39667	442.5	16.6525	185	167	1280	36	1.33667	1.19667	27.375	27.375	0	328.5	310	12	25	650	158			165	2219	25.5357	0.72	0.109	0.2	1.1
70019	07_0019	07_0018	Posto dana			910	7	15	83	Poppy seeds	Papaver somniferum	523	2160	5.68333	17.2087	43.13	2.074	2.353	13.847		6.78793	19.5	7.69	1490	9.575	339	859.5	709.5	23.5	9.05	1.627	0	0.2925	0	0	3.51	0	0	23.5	1.76				34.45	27.708	2.72	0.8515	0.1365	5.106
70020	07_0020	07_0019	Pudina pata	INFS		905	7	15	83	Spearmint leaves, fresh	Mentha spicata	35	143	87.376	2.998	0.73	0.125	0.01397	0.352		0.571	6.91	1.415	110.12	15.6	42.27	62	354.8	30	1.76084	0.15335	62	383.5	0	740	4602									3.37	5	0.09	0.26	0.9
70021	07_0021	07_0020	Holud	BIHS, HIES	215	248	7	15	83	Turmeric, dried	Curcuma longa	335	1400	11.4533	6.94333	8.44	1.634	2.353	13.874		47.3033	21.1	4.76	167.667	33.1733	191.5	279	2720	34.5	3.775	0.8015	1	4.59167	0	15	55.1			99.8	3.56				427	17.9996	3.1	0.0906667	0.1715	4.4
80001	08_0001	08_0001	Apel, khosa chara	INFS,BIHS, HIES	143	145	8	6	90	Apple, without skin, raw	Pyrus malus/Malus domestica	51	215	86.67	0.27	0.13	0.139667	0.04636	0.243		11.46	1.3	0.17	5	0.07	4	11	90	1.43	0.05	0.031	1.95833	1.95833	0	23.5	17	0	13	56.5	2.86				141.67	1.72355	0.05	0.019	0.028	0.1
80002	08_0002	08_0002	Apel, khosa soho	INFS, BIHS, HIES	143	145	8	6	90	Apple, with skin, raw	Pyrus malus/Malus domestica	62	262	83.28	0.336667	0.19	0.139667	0.04636	0.243		13.5483	2.4	0.245	6	0.12	5	11	107	1	0.04	0.027	2.70833	2.70833	0	32.5	27	0	11						141.67	1.95991	0.18	0.0856667	0.0286667	0.1
80003	08_0003	08_0003	Nashpati			907	8	6	90	Asian pears, raw	Pyrus pyrifolia	62	259	83	0.6	0.3	0.07594	0.02426	0.101		12.3	3.6	0.2	6	0.5	8	11	131.4	6	0.083	0.056	0	1.09667	0	0	13.16	0	0	14.7	2.77			1.44	92.3	0.216375	0.12	0.03	0.03	0.2
80004	08_0004	08_0004	Kola, Sagar, paka	INFS, BIHS, HIES	131	142	8	6	90	Banana, Sagar, ripe, raw	Musa paradisiaca	95	400	75.22	1.259	0.838	0.114	0.02089	0.127		19.239	2.6	0.844	11.341	0.285784	22.957	36	410.681	9.869	0.235236	0.094585	1.78683	1.93558	0	21.442	21.442	3.57	0	26.9	2.33				314	0.185307	0.7542	0.05	0.08	0.9
80005	08_0005	08_0005	Madar				8	6	90	Breadfruit, raw	Artocarpus altilis	70	293	79.5	1.5	0.2					13	4.9	0.9	40	0.5	25	30	490	2	0.12	0.084	2	2	0	24	24	0	0							0	0.1	0.04	0.07	0.9
80006	08_0006	08_0006	Nona ata			164	8	6	90	Bullocks Heart, ripe, raw	Annona reticulata	81	340	76.8	1.4	0.2					15.7	5.2	0.7	10	0.6		10	495	6			1.11111	2.41667	0	13.3333	29									0	0	0.11	0.07	0.6
80007	08_0007	08_0007	Kamranga	INFS, BIHS , HIES	147	154	8	6	90	Carambola, raw	Averrhoa carambola	41	172	88.695	0.54	0.715	0.02077	0.03363	0.191		6.71	2.8	0.54	9.5	0.822333	19	23	127.8	4	0.377	0.124	6.68056	6.68056	0	80.1667	54.1667	52	0	26.8	2.6				152	0.956868	0.15	0.12	0.04	0.5
80008	08_0008	08_0008	Atafol	INFS, BIHS			8	6	90	Custard apple, raw	Annona squamosa	85	357	76.0633	1.81667	0.263333	0.138	0.03974	0.132		16.5567	4.4	0.9	17.15	1.017	25	47	366.1	9	0.327	0.09	0.333333	0.333333	0	4	4	0		12.45	1.8				142	0.151445	0.19	0.07	0.14	0.9
80009	08_0009	08_0009	Khorma			161	8	6	90	Dates, combined species, dried	Phoenix dactylifera L. and Phoenix sylvestris	320	1357	14.8	2.1	0.488	0.105515	0.025715	0.152		72.8	8.2	2.2	55	1.5	50	56	613	3	0.71	0.34	227	227.417	0		2729			283	6.89				5123	1.36838	0.02	0.03	0.03
80010	08_0010	08_0010	Khejur, paka, taza	INFS,BIHS		161	8	6	90	Dates, raw	Phoenix sylvestris	150	636	59.2	1.2	0.4					33.3702	4.12976	1.7	22	0.96	12	38	410	7	0.2	0.12	1.5	1.5	0	18	18	0	0							0	0.05	0.06	0.07	1.4
80011	08_0011	08_0011	Kodbel			907	8	6	90	Elephant apple, ripe, raw	Limonia acidissima	64	271	80.86	3.06667	0.393333	0.877	0.595	0.1435		10.33	3.54	1.81	73.7	0.706	40	64	359.9	2	0.374	0.236		0	0											26.6235	0.07	0.8	0.025	0.55
80012	08_0012	08_0012	Amloki	BIHS		317	8	6	90	Emblic, raw	Phyllanthus emblica	44	186	86.69	0.8	0.106667	0.03848	0.02393	0.07524		8.30333	3.4	0.7	32.0167	0.943463	28	25	225	4	0.3	0.12	0.75	0.75	0	9	9	0		38.7	2.86				62.01	0.27	0.12	0.02	0.08	0.2
80013	08_0013	08_0013	Dumur, paka	BIHS		71	8	6	90	Fig, ripe, raw	Ficus carica	40	168	88.1	1.3	0.2	0.08944	0.04138	0.09708		6.68106	3.11894	0.6	80	1.1	17	31	232	1	0.15	0.07	7.08333	7.08333	0	85	85	0	0	19	2.01				454	0.716926	0.11	0.06	0.05	0.5
80014	08_0014	08_0014	Angur, halka sobuj	INFS, BIHS, HIES	145	152	8	6	90	Grapes, green, raw	Vitis vinifera	94	398	75.3	0.5	0.6175	92.42	11.1	119		20.1825	2.9	0.5	22	0.5	82	30	191	2	0.07	0.127	2.75	2.56417	0	33	30.77			31.3	4.06				208	5.45745	0.4	0.1	0.06	0.282506
80015	08_0015	08_0015	Peyara, bivinno variety, kancha	INFS, BIHS , HIES	137	155	8	6	90	Guava, green, raw	Psidium guajava	63	265	81.4258	1.01333	0.5	0.03824	0.024845	0.134325		10.9255	5.4	0.735333	17.476	0.6604	25.1	17.615	261.3	5.5	0.3075	0.1545	32.5	32.5	0	390	340	0	100	55	7.43				701.5	1.30219	0.73	0.21	0.09	1.213
80016	08_0016	08_0016	Amra	INFS, BIHS , HIES	147	153	8	6	90	Hog plum, raw	Spondias pinnata	51	213	86.664	1.076	0.8475					8.8925	1.6	0.943333	56.7	2.79733	39.5	11	174.95	1	0.1675	0.113		0	0											0		0.28	0.04	0.3
80017	08_0017	08_0017	Kathal, paka	INFS, BIHS, HIES	134	147	8	6	90	Jackfruit, ripe, raw	Artocarpus heterophyllus	74	312	76.99	1.195	0.204	0.03766	0.04427	0.03807		13.286	7.24	1.085	13.1486	0.320402	42.423	41	267.984	0.662	0.589241	0.0317272	2	2.34817	0	28	28.178			19.3	2.42				59.61	10.8694	0.11	0.11	0.045	0.9
80018	08_0018	08_0018	Kalojam	BIHS , HIES	146	149	8	6	90	Jambolan, raw	Syzygium cumini	39	164	88.234	0.8725	0.4775	0.06649	0.0273	0.04877		6.116	3.5	0.8	22.755	0.840785	36.6633	15.82	172.327	28	0.207	0.0685	92.6983	92.5	0	1110	1110			18.49	5.68				66.5	0.817474	0.04	0.09	0.02	0.2
80019	08_0019	08_0019	Jamrul	BIHS		170	8	6	90	Jambos, raw	Syzygium jambos	40	169	89.5	0.7	0.3	0.06649	0.0273	0.04877		8	1.2	0.3	9.05	0.3185	4	30	104.2	34.1	0.077	0.021		0	0											0	0.04	0.01	0.05	0.4
80020	08_0020	08_0020	Golapjam			907	8	6	90	Java apple, raw	Syzygium samarangense	35	149	89.855	0.67	0.21					6.895	1.6	0.81	9.5	0.3	22.5	18	143	6	0.39	0.575	1.83333	1.84167	0	22	22.1									0	0.19	0.03	0.01	0.3
80021	08_0021	08_0021	Boroi	INFS, BIHS		156	8	6	90	Jujube, raw	Ziziphus mauritiana	60	254	84.3	1.88	0.2	0.119	0.126	0.03525		12.62		1	14	0.80025	24.5	33	353.5	6.5	0.315667	0.151667	2	2	0	24	24	0		10.7	1.6				76.8	16.7963		0.02	0.055	1
80022	08_0022	08_0022	Lebu, Kagoji	INFS, BIHS		160	8	6	90	Lemon, Kagoji, raw	Citrus aurantifolia	56	234	86	0.823333	1	0.202	0.0474	0.353		10.1817	1.3	0.695	65	0.3	11	10	377	2	0.07	0.06	3.75	3.75	0	45	10	3.33333	66.6667	9.68	1.72				85.99	0	0.8	0.02	0.03	0.1815
80023	08_0023	08_0023	Mushambee				8	6	90	Lime, Sweet, raw	Citrus limetta	42	177	89.3	0.7	0.45	0.0764	0.03518	0.08441		8.5	0.5	0.55	34.5	0.5	8	23	490	2	0.1	0.17	2	2.0625	0	24.75	9	1.5	30	13.2	1.89				85.14	0.299248	0.22	0.04	0.03	0.2
80024	08_0024	08_0024	Lichu	INFS, BIHS , HIES	135	148	8	6	90	Lychee, raw	Litchi chinensis	62	259	81.7925	1.41692	0.478462	0.09148	0.04563	0.7889		10.1844	5.511	0.616667	10.6	0.4615	14.575	17.385	130.7	0.8	0.267	0.199877	0	0.1225	0	0	1.47	0		27.33	1.61				129	0.329277	0.06	0.02	0.06	0.72
80025	08_0025	08_0025	Aam, Fazli, paka	INFS, BIHS, HIES	132	141	8	6	90	Mango, Fazli, orange flesh, ripe, raw	Mangifera indica	70	297	81.695	0.9275	0.5	0.176429	0.155571	0.10919		14.7175	1.6	0.56	14	0.5	15	20.35	205	1.4	0.87	0.173	292.051	292.5	0	3510	3510									3.73	1.12	0.028	0.038	0.6
80026	08_0026	08_0026	Aam, Langra, paka	BIHS, HIES	132	141	8	6	90	Mango, Langra, yellow flesh, ripe, raw	Mangifera indica	82	348	78.44	0.791	0.411	0.176429	0.155571	0.10919		18.0335	1.5675	0.757	12.608	0.236671	14.69	16	180.89	0.422	0.604417	0.789128	24.9619	24.9619	0	300	299.543									3.73	0.92064	0.0907789	0.102126	0.63
80027	08_0027	08_0027	Futi, paka	INFS, HIES		907	8	6	90	Melon, Futi, orange flesh, ripe, raw	Cucumis melo	17	73	94.955	0.305	0.23					3.14	0.8	0.57	17.23	0.24576	21	14	211	2.86	0.06271	0.06187	104.737	105	0	1260	1260	0	0							0	0.0666667	0.11	0.08	0.5124
80028	08_0028	08_0028	Dewa			907	8	6	90	Monkey-jack, yellowish-orange flesh, raw	Artocarpus lacucha	103	435	72.33	1.23333	0.71					21.1167	3.63	0.98	56.84	0.778	23.69	22.69	348.33	46	1.68	1.05309	309.847	310	0	3720	3720									0		0.03	0.23	0.5
80029	08_0029	08_0029	Bangee, paka	BIHS	133	167	8	6	90	Muskmelon, Bangee, light orange flesh, ripe, raw	Cucumis melo	16	67	95.5	0.3	0.2	0.08597	0.02315	0.1365		2.8	0.8	0.4	21	0.18	20	35	130	7	0.06	0.09	3.57143	3.57143	0	42.8571	42.8571	0	0	21.35	2.61				508.76	3.37355	0.0666667	0.11	0.08	0.5124
80030	08_0030	08_0030	Komolar ross		144	907	8	6	90	Orange juice, raw (unsweetened)	Citrus reticulata	9	38	97.7	0.2	0.1					1.7	0.2	0.1	5	0.7	8	13	150	10	0.05	0.044	1.974	1.974	0	23.688	6.48718	1.17949	33.2222							0	0.17	0.06	0.02	0.3
80031	08_0031	08_0031	Komola	INFS, BIHS , HIES	144	144	8	6	90	Orange, raw	Citrus aurantium, Citrus reticulata	44	186	87.7	0.68	0.2	0.03711	0.01926	0.04763		8.72	2.4	0.3	23.415	0.2435	17	25	131.95	4.5	0.066	0.034	18.6806	18.6806	0	224.167	118.333	18.3333	193.333	13.8	31.88			44.02	675	0.339762	0.24	0.04	0.01	0.5
80032	08_0032	08_0032	Malta, paka	INFS	144	907	8	6	90	Orange, Sweet, ripe, raw	Citrus sinensis	49	208	86.3	0.2	0.1					10.7	2.4	0.3	31	0.1	10	14	181	2	0.07	0.045	11.2083	11.2083	0	134.5	71	11	116							0	0.18	0.15	0.01	0.4
80033	08_0033	08_0033	Kochi taal er shas	BIHS,	141	320	8	6	90	Palmyra palm, cotyledon, raw	Borassus flabellifer	31	133	91.95	0.6	0.1					6.85	0.3	0.2	43	0.5	30	20	54	1			0	0	0		0									0		0.01	0.01	0.2
80034	08_0034	08_0034	Taal, paka	HIES	141	907	8	6	90	Palmyra palm, pulp, orange flesh, ripe, raw	Borassus flabellifer	78	332	79.6855	0.549667	0.393333	0.03336	0.03832	0.07642		17.8185	0.7	0.872975	15.746	1.66887	14.455	58	238.97	2	0.272843	0.128	208.333	208.333	0	2500	2500			5.8	1.5				50	0	0.02	0.04	0.02	0.3
80035	08_0035	08_0035	Pepe, paka	INFS, BIHS , HIES	136	143	8	6	90	Papaya, ripe, raw	Carica papaya	33	139	90.4725	0.61	0.146667	0.05608	0.02635	0.04824		6.45583	1.7	0.615	28.682	0.348695	10.31	11.02	182.143	4	0.174	0.0295	60.1058	60.1058	0	721.27	425.77	2	589	5.43	280	833		648	2472	12.8113	0.3	0.08	0.03	0.488
80036	08_0036	08_0036	Gab, Bilati, paka			907	8	6	90	Persimmon, ripe, raw	Diospyros spp.	67	284	81.1533	0.656	0.1975					13.9357	3.6	0.4575	23.8333	0.182	14.6667	17	180.333	4.66667	0.0673333	0.138667	81.375	81.5	0	976.5	253	0	1450							0	1.8	0.03	0.1375	0.325
80037	08_0037	08_0037	Anaros, Joldugee, paka	INFS, BIHS , HIES	138	168	8	6	90	Pineapple, Joldugee, ripe, raw	Ananas comosus	43	181	88.74	0.816667	0.39					8.32833	1.4	0.325	20.4067	1.6	12	6.82	122.22	41.81	0.60148	0.24		0	0											0	0.1	0.11	0.04	0.4
80038	08_0038	08_0038	Anaros, paka	INFS, BIHS , HIES	138	168	8	6	90	Pineapple, ripe, raw	Ananas comosus	47	197	87.215	0.958	0.135	0.05109	0.03115	0.04776		9.697	1.4	0.595	17.8833	0.6674	31.5333	9.1	175.4	12.9833	0.2215	0.124	5.09167	5.09167	0	61.1	61.1	0	0	8.11	1.8				85.31	0.1926	0.1	0.2	0.12	0.4
80039	08_0039	08_0039	Bedana, paka, bichi soho	INFS, BIHS , HIES	142	159	8	6	90	Pomegranate, ripe, with seed, raw	Punica granatum	67	283	80.9	1.6	0.2	0.425	0.03851	0.04099		12.7	4	0.6	21	0.3	44	70	133	0.9	0.82	0.34	2.75	2.75	0	33	20	26	0	27.87	2.51				47.28	3.31834	0.6	0.02	0.1	0.5
80040	08_0040	08_0040	Zambura	BIHS		151	8	6	90	Pomelo, raw	Citrus maxima	38	159	89.92	0.445	0.336667	0.115	0.041	0.187		7.69333	1	0.605	35.575	0.2105	15	21	235.45	1	0.059	0.063	3.29653	3.29653	0	39.5583	28.6167	21.8833	0	22.5	5.9			10.43	337	0.758127	0.24	0.06	0.04	0.3
80041	08_0041	08_0041	Tetul, paka, misti	BIHS		158	8	6	90	Tamarind, pulp, sweet, ripe, raw	Tamarindus indica	270	1140	27.8905	3.23887	0.433333	0.02726	0.03489	0.01785		60.7564	5.1	2.5809	127	3.95297	86.4286	119.504	700.091	18.7785	0.105	0.088	1.33333	1.33333	0	16	16	0	0	28.4	11.61				188	25.5772	0.09	0.3515	0.1228	1.857
80042	08_0042	08_0042	Tarmuz, lal, paka	BIHS	133	166	8	6	90	Watermelon, ripe, raw	Citrullus vulgaris	22	93	94.2233	0.465	0.2	0.045015	0.0179	0.06642		4.38167	0.4	0.33	12.4425	0.38766	11.005	12	106.75	17.47	0.145477	0.1237	29.3108	29.3108	0	351.73	299.73	0	104	947.5	24.66				4238	0.559607	0.05	0.02	0.04	0.328
80043	08_0043	08_0043	Bel, paka	BIHS		150	8	6	90	Woodapple, ripe, raw	Aegle marmelos	111	469	68.4575	2.91667	0.25	0.19	0.112	0.154		20.8558	6.96	0.56	41.416	0.42125	13.29	50	492.835	6.92	0.256937	0.146		0.208333	0		2.5			36.12	2.2				172	43.8753		0.03	0.02	1.1
170011	17_0011	11	Sobeda	BIHS , HIES	139	169	8	6	90	Sapota	Achras sapota	73.3748	307	73.64	0.92	1.26	0.389	0.255	0.358		13.9	9.6	0.68	17.87	0.49	16.19	22.26	280	4.61	0.18	0.07		6.725			80.7									0.65	0.25	0.01	0.03	0.24
170014	17_0014	14	Strawberry			907	8	6	90	Strawberry	Fragaria ananassa	24.6176	103	92.03	0.97	0.56	0.6621	0.7787	0.291		3.4	2.5	0.54	15.28	0.36	15.53	26.31	140	1.19	0.14	0.7	2	0.1825	0		2.19			19.3	1.45				218	3.95	0.26	0.06	0.01	0.48
170015	17_0015	15	kismis	BIHS,		318	8	6	90	Raisins, dried	Vitis vinifera	301.147	1260	20.595	2.665	0.345	0.37785	0.39585	0.142		70.04	4.24	2.115	62.535	5.535	31.04	85.46	1009	10.575	0.235	0.43	0	0.26	0		3.12			18.72	2.86				239.5	6.815	0.02	0.09	0.22	0.56
90001	09_0001	09_0001	Fesha, shutki	BIHS, HIES	54	242	9	12	70	Anchovy, Gangetic hairfin, dried	Setipinna phasa	328	1390	10.3	70.9	4.9					0	0	11.9	1680	18	138.104	772.417	982.429			0.710729	15.186	15.186	15.186	0	0	0	0								0.58	0.185261	0.862306
90002	09_0002	09_0002	Fesha				9	12	70	Anchovy, Gangetic hairfin, raw	Setipinna phasa	105	441	74.8	17.735	3.76					0	0	3.035	451.5	1.8	38.7983	217	276	51	3.2	0.19967	11.6529	11.6529	11.6529	0	0	0	0								0.44	0.0520466	0.242253	13.3
90003	09_0003	09_0003	Olua				9	12	70	Anchovy, Goldspotted grebadier, raw	Coilia dussumieri	71	301	79.94	13.16	2.08					0	0	3.34	449.25	4.45	38.1	238	275.9	60	1.25	0.0876872		0														0.0664107	0.0763167	4.08479
90004	09_0004	09_0004	Fesha, Teli				9	12	70	Anchovy, Scaly hairfin, raw	Setipinna taty	101	427	75.25	19.26	2.7					0	0	2.79	327	2.3	38.1055	175	338	40	1.59857	0.196104	8.36777	8.36777	8.36777	0	0	0	0								0.32	0.0511172	0.237927	13
90005	09_0005	09_0005	Sorpunti	INFS	49	192	9	12	70	Barb, Olive, raw	Puntius sarana	155	646	72.1	17.2	10.1	7.99567	9.5		57.7368	0	0	1.7	227	0.5	22	140	267	43	0.65	0.03																0.02	0.06	3.1
90006	09_0006	09_0006	Sorpunti, kata chara	BIHS	49	192	9	12	70	Barb, Olive, without bones, raw	Puntius sarana	175	729	70.55	17.4086	11.7017					0	0	1.305	23.505	0.565556	21.2725	156.423	195.475	43.1	0.740333	0.0252375																0.0226538	0.0679615	3.5
90007	09_0007		Sorpunti, Thai, kata chara	INFS, BIHS	49	192	9	12	70	Barb, Silver, fillet, raw	Barbonymus gonionotus	118	496	74.4	17.2	5.5					0	0	1.3	44	0.6	52	172	259	72	0.1	0.1																0.02	0.06	3.1
90008	09_0008	09_0007	Punti, Vadi punti, chokh soho	BIHS, HIES	49	213	9	12	70	Barb, Pool barb, eyes included, raw	Puntius sophore	139	582	71.59	17.6	7.645					0	0	4.855	967.333	2.6		620	203	53		0.066	59.0705	59.0705	57	25	24.8463											0.01	0.03	0.3
90009	09_0009	09_0008	Punti, Vadi punti, chokh soho, kata chara	INFS, BIHS, HIES	49	213	9	12	70	Barb, Pool barb, without bones, eyes included, raw	Puntius sophore	94	395	76.5625	17.6025	2.5925					0	0	1.43	110	1.965	38.0859	96	238	53	3	0.066		0														0.01	0.03	0.3
90010	09_0010	09_0009	Bata	INFS, BIHS	52	226	9	12	70	Bata, raw	Labeo bata	106	446	74.5543	15.9067	4.74					0	0	2.146	492.84	1.162	32.9	200	200.6	82.803	0.94	0.17		0														0.0842407	0.0968063	5.18147
90011	09_0011	09_0010	Boal, kata chara	BIHS, HIES	44	182	9	12	70	Boal,without bones, raw	Wallago attu	80	339	80.7625	15.375	2.1075					0	0	1.3	83	0.754	36.6	133.947	146	62.6008	0.27	0.053	0.961012	0.961012	0.961012													0.0636878	0.0731876	3.9
90012	09_0012		Loitta	INFS		205	9	12	70	Bombay Duck, raw	Harpadon nehereus	71	300	83.39	12.9	2.2	0.398	0.171	0.252	46.43	0	0	1.5	126	0.8	34	185	188	223	0.42		7	7	7											0.949136	1.56	0.03	0.02	0.6
90013	09_0013	09_0011	Foli	BIHS	52	231	9	12	70	Bronze featherback, raw	Notopterus notopterus	80	340	75.805	17.8	1					0	0	2.665	590	1.001	34.869	450	310	34	0.743	0.052	30	30	30													0.12	0.08	0.8
90014	09_0014	09_0012	Kalbaush, kata chara	INFS, BIHS, HIES	42	179	9	12	70	Calbasu, without bones, raw	Labeo calbasu	95	400	76.7478	17.0489	2.97222					0	0	1.21625	13	1.088	27.2825	141.317	287.409	100.294	0.3575	0.101678																0.0498975	0.0698565	4.09209
90015	09_0015	09_0013	Bacha	INFS, BIHS		232	9	12	70	Catfish, Bacha, raw	Eutropiichthys vacha	122	512	72.175	16.12	6.44				84	0	0	2.215	520	0.7	25.69	360	252	35.82	0.58	0.11		14.08	14.08		0									14.08	0.38	0		0.5
90016	09_0016	09_0014	Pabda		52	215	9	12	70	Catfish, Pabdah, raw	Ompok pabda	95	398	73.68	17.27	2.83	1.14629	1.16097	0.991	46.7516	0	0	2.28	266.667	1.20667	18.41	266	352.89	104.6	1.25	0.09		0														0.03	0.06	5.3595
90017	09_0017	09_0015	Katla	INFS, BIHS, HIES	42	177	9	12	70	Catla, raw	Catla catla	103	433	76.6967	19.85	2.575	0.924425	0.77765	0.476375	34.843	0	0	1.345	530	0.604	36.0075	235	292.9	55.8	0.476667	0.027195	3.193	3.193	3.193											1.89175	2.35	0.0771481	0.0886558	4.4
90018	09_0018	09_0016	Chanda, Ranga, chokh soho	BIHS		220	9	12	70	Chanda, Indian glaasy fish, eyes included, raw	Parambassis ranga	115	481	74.805	15.46	5.9					0	0	4.79	931	1.95		640	206	61	2.45		105.674	105.674	102.696	36	35.7324
90019	09_0019	09_0017	Koi, deshi, chokh soho	BIHS, HIES	46	198	9	12	70	Climbing perch, indigenous, eyes included, raw	Anabas testudineus	130	542	73.0283	17.524	6.6075					0	0	2	410	1.20667	53.06	390.28	213.84	51.68	1.1295	0.038	215.167	215.167	209	74	74											0.03	0.18	2.6
90020	09_0020	09_0018	Koi, Thai, chokh soho	INFS, BIHS, HIES	46	908	9	12	70	Climbing perch, Thai, without bones, eyes included, raw	Anabas testudineus	139	581	73.0283	17.524	7.66					0	0	1.47	64	1.20667	53.06	161	213.84	51.68	1.1295	0.038	215.167	215.167	209	74	74											0.03	0.18	2.6
90021	09_0021	09_0019	Chital, kata chara	INFS, BIHS		181	9	12	70	Clown knifefish, without bones, raw	Chitala chitala	96	405	77.32	17.76	2.794					0	0	1	103.767	1.55333	23.345	197.326	203	113.5	0.614	0.023102	30	30	30	0	0	0	0									0.01	0.32	1.3
90022	09_0022	09_0020	Commmon carp, kata chara	INFS	47		9	12	70	Common carp, without bones, raw	Cyprinus carpio	88	374	78.97	18.7	1.505					0	0	1.15	47	0.9	25.35	240	228.4	93.1	0.73	0.06	2.41875	2.41875	2.41875	0	0	0	0							6.63812	0.63	0.115	0.055	5.8
90023	09_0023	09_0021	Poa, kata chara	INFS, BIHS		230	9	12	70	Croaker, Blackspotted, without bones, raw	Protonibea diacanthus	100	422	75.82	18.575	2.864	0.982975	1.03809	0.41921		0	0	1.205	32.1	0.3925	27.928	162	340.5	76.5	0.65	0.0241425	17.0667	17.0667	17.0667	0	0	0	0							0.632429	1.17	0.0683333	0.105	7.6983
90024	09_0024	09_0022	Tengra, bivinno projati, chokh soho	BIHS	52	214	9	12	70	Day's mystus, combined species, eyes included, raw	Mystus tengara, Mystus bleekeri, Mystus gulio, Mystus vittatus	114	478	73.559	18.1833	4.56429	2.04024	1.88049	0.22365	28.6448	0	0	4.03	627.25	2.752	22.09	347.667	322.993	53.75	0.77	0.177909	43.3299	43.9467	43.3299	7	7.40154											0.01	0.04	5.38414
90025	09_0025	09_0023	Macher gada (Katla,Mrigal, Rui)	INFS	42		9	12	70	Fish (Catla, Mrigal, Rohu), dorsal with skin, raw	Catla catla, Cirrhinus cirrhosus, Labeo rohita	104	438	78.0733	19.6667	2.79667	0.777018	0.306366	0.295686		0	0	1.22213	38.1777	0.902921	40.8667	164.399	267.491	50.1944	0.273333	0.0209133	5.95119	6.20808	5.95119	3	3.08267									2.12311	0.690507	0.07	0.0871351	4.9
90026	09_0026	09_0024	Macher peti (Katla, Mrigal,Rui)		42		9	12	70	Fish (Catla, Mrigal, Rohu), ventral with skin, raw	Catla catla, Cirrhinus cirrhosus, Labeo rohita	130	544	75.15	21.3867	4.88667	1.76716	0.694317	0.544515	64.42	0	0	1.38507	43.2677	1.0233	45.19	186.317	303.154	56.8865	0.273333	0.0192067	10.3986	10.8475	10.3986	5	5.38641									3.70974	1.20653	0.08	0.0987523	5.6
90027	09_0027		Tailla, kata chara				9	12	70	Fourfinger Threadfin, without bones, raw	Eleutheronema tetradactylum	101	425	76.5	20.6	2.2					0	0	1.1	37	0.6	30	200	330	74	0.9	0.05	10	10	10												0.44	0.1	0.2	4
90028	09_0028	09_0025	Kachki, bivinno projati	BIHS	52	219	9	12	70	Ganges river sprat, combined species, raw	Corica soborna and Sicamugil cascasia	93	393	80.4025	16.12	3.21					0	0	1.57333	489.396	2.41333	26	450	134	38	3.1	0.05	38.2773	38.2773	35.3482	35.1495	35.1495									2.43689	0.77	0.0303621	0.0470903	3.4869
90029	09_0029	09_0026	Kajuli	BIHS	52	224	9	12	70	Gangetic ailia, raw	Ailia coila	117	488	76.56	15.32	6.15333					0	0	1.96667	313.333	0.9		525
90030	09_0030	09_0027	Gulsha				9	12	70	Gangetic mystus, raw	Mystus cavasius	86	363	78.6233	15.3633	2.74333					0	0	2.435	300	1.26459	18.0808	210	265.172	49.9289	0.875802	0.143834																0.00818507	0.0327403	4.3529
90031	09_0031	09_0028	Guizza				9	12	70	Giant river-catfish, raw	Mystus seenghala	75	318	78.1	15.9	1.3					0	0	1.2	380	0.7	36	180	271.315	84	0.230667	0.06																0.0725023	0.0833169	0.5
90032	09_0032	09_0029	Vetkee, shutki	INFS, HIES	54	206	9	12	70	Giant seaperch, whole, dried	Lates calcarifer	318	1340	20.1	60.2	8.58352					0	0	15.9	939	2.96333	181.157	612.232	706.372		0.565736	0.4154		0		0										1.02722		0.125978	0.503913	2
90033	09_0033	09_0030	Vetkee, kata chara	INFS			9	12	70	Giant seaperch,without bones, raw	Lates calcarifer	96	406	77.1675	18.5675	2.45286	0.0864	0.05327	0.05736		0	0	1.665	24	0.99625	57.52	194.393	237.477	96.1033	0.161667	0.124954	7.56	7.56	7.56	0										1.37152	2.35	0.04	0.18	0.7
90034	09_0034	09_0031	Bele	INFS, BIHS, HIES	57	228	9	12	70	Goby, Tank goby, raw	Glossogobius giuris	81	341	79.5625	14.735	2.45333					0	0	2.74667	396.667	1.19231	12.42	335	268.905	79	0.929155	0.072		0														0.02	0.04	3.2
90035	09_0035	09_0032	Khailsa, kata chara, chokh soho	BIHS, HIES	51	221	9	12	70	Gourami, Banded gourami, eyes included, raw	Colisa fasciata	105	438	75.1525	15.8325	4.57667					0	0	1.375	421.667	0.91	35.8093	498	201	34	1.35	0.51	38.6667	38.6667	37.75	11	11											0.0822603	0.0945304	2.6
90036	09_0036	09_0033	Ilish, kata chara	INFS, BIHS, HIES	41	186	9	12	70	Hilsa, without bones, raw	Tenualosa ilisha	223	926	62.7022	17.9626	16.7829	11.9848	9.83669	2.48464	123.322	0	0	1.88875	85.964	1.285	25.6933	195.46	162	52	0.539571	0.179877		7.42	7.42											4.63536	1.35	0.123478	0.141897	5.55842
90037	09_0037	09_0034	Chapila	BIHS, HIES	51	223	9	12	70	Indian river shad, raw	Gudusia chapra	106	442	76.8533	15.355	4.9025					0	0	4.4	1060	4.83	36.9	560	230.5	57	1.97		5.55807	5.55807	5.55807	0	0
90038	09_0038	09_0035	Lakkha, kata chara	INFS			9	12	70	Indian threadfin, without bones, raw	Leptomelanosoma indicum	100	423	77.06	20.335	2.1					0	0	1.195	53	0.45	28.545	208	278.272	74.6491	1.345	0.04801															0.8	0.0398957	0.0698174	2.3
90039	09_0039	09_0036	Surma/ Bijoram, kata chara	BIHS	56	180	9	12	70	Indo-pacific king mackerel, without bones, raw	Scomberomorus guttatus	101	426	76.1	20.8	1.8					0.2	0	1	34	0.8	38	200	290	49	0.77	0.02															0.5			4.9
90040	09_0040	09_0037	Gonia, kata chara				9	12	70	Kuria labeo, without bones, raw	Labeo gonius	109	459	76.532	17.618	4.31					0	0	1.13	29.587	0.3	41.6028	174.6	203.353	60.4967	0.0566667	0.0930193																0.06	0.0707351	5.9
90041	09_0041	09_0038	Ayre, kata chara	BIHS, HIES	44	183	9	12	70	Long-whiskered catfish, without bones, raw	Mystus aor	89	373	78.1225	17.0175	2.275	0.907725	0.493675	0.43225	43.6386	0	0	1.2	11	0.9218	36.254	101.993	271.315	84	0.230667	0.086																0.0724278	0.0832313	0.5
90042	09_0042	09_0039	Chompa		56	909	9	12	70	Mackerel, Narrow-barred Spanish, raw	Scomberomorus commerson	112	470	73.3	19.8	3.6	0.604	0.216	0.47	46.48	0	0	1.5	92	2	48	161	285	145	0.4	0.0199134	30	30	30											0.22	0.71	0.03	0.14	2.3
90043	09_0043	09_0041	Chela, Fulchela, shukna	INFS, HIES	54	242	9	12	70	Minnow, Finescale razorbelly, dried	Salmophasia phulo	412	1730	4.7	64.8	17					0	0	13.4	3590	6.69089		844.393	1430
90044	09_0044	09_0040	Chela, Fulchela	INFS, BIHS, HIES, HIES	52	222	9	12	70	Minnow, Finescale razorbelly, raw	Salmophasia phulo	95	397	77.6025	15.2875	3.7175					0	0	3.0125	533.5	1.85		220.5	395	53	3.1
90045	09_0045	09_0042	Chela, Narkeli	HIES	52	222	9	12	70	Minnow, Largescale razorbelly, raw	Salmophasia bacaila	119	501	71.65	18.105	5.21					0	0	2.1	352	5.4	40.857	202	578	156	3.1	0.123925																0.0938557	0.107855	5.77287
90046	09_0046	09_0043	Mola, chokh soho	BIHS	51	216	9	12	70	Mola carplet, whole, eyes included, raw	Amblypharyngodon mola	108	452	77.5038	17.087	4.37333					0	0	2.68444	766.518	3.77571	30.21	440	177.915	42.5	3.18527		2680
90047	09_0047	09_0044	Mrigal, chokh soho	INFS, BIHS, HIES	42	178	9	12	70	Mrigal carp eyes included, raw	Cirrhinus cirrhosus	102	428	78.356	18.5775	3.035					0	0	1.58	655	1.8	37.7267	280	235.955	62.9805	0.286667	0.01734	10.9888	10.9888	10.9888		0		0									0.0716547	0.0823429	0.7
90048	09_0048	09_0045	Parshe	BIHS	52	236	9	12	70	Mullet, Goldspot, raw	Liza parsia	120	502	70.695	18.66	5	0.495	0.219	0.378	18.3	0	0	3.495	1050	2.1	42.2333	490	764	41	1.42605	0.14		18.38	18.38											0.298439	0.53	0.0970173	0.111489	0.8
90049	09_0049	09_0046	Jhinuk			909	9	12	70	Mussel/Clam, mixed species, raw	Pisidium clarkeanum and Lamellidens marginalis	60	255	83.315	11.6446	1.545					0	0	0.923	30.9569	1.2859	15.0816	157.166	36.5133	477.054	0.404822	0.0420697	144.844	144.844	144.844	0	0	0	0								1.09	0.0119065	0.0317507	5.83124
90050	09_0050	09_0047	Pangas, kata chara	INFS, BIHS	43	184	9	12	70	Pangas, without bones, raw	Pangasius pangasius	162	676	70.84	15.896	10.963	4.049	4.347	1.68748	66.89	0	0	0.966	14.372	0.148449	28.932	130	169	45.856	1.84974	0.0657978	5.143	5.143	5.143				0							0.185143	2.8	0.151	0.056	4.49452
90051	09_0051	09_0048	Meni	INFS, BIHS	52	199	9	12	70	Perch, Mud, raw	Nandus nandus	99	417	75.8267	15.7833	4.03					0	0	3.77	515.5	1.9305		428.5	267.5	57	1.4215	0.044
90052	09_0052	09_0049	Rupchanda, kalo, bivinno projati	INFS	56	909	9	12	70	Pomfret, Black, raw	Parastromateus niger and Formio niger	112	471	78.9175	19.5767	3.73	2.229	0.972	1.161	48.16	0	0	1.1	286	0.93	24.9133	306	166	131	0.483333	0.0182233														0.533845		0.13	0.2	1.9
90053	09_0053	09_0050	Rupchanda, China sada	INFS	56	909	9	12	70	Pomfret, Chinese Silver, raw	Pampus chinensis	103	432	74.8725	15.8933	4.37333	2.669				0	0	1.5	200	0.3875	26.3067	290	183.43	145.096	0.593333	0.0267467		0		0	0	0	0										0.174497	3
90054	09_0054	09_0051	Rupchanda, sada, shutki	HIES	54	242	9	12	70	Pomfret, Silver, dried	Pampus argenteus	349	1470	21.625	62.125	11.1975					0	0	3.7525										0		0	0	0	0
90055	09_0055	09_0052	Rupchanda, Sada		56	909	9	12	70	Pomfret, Silver, without bones, raw	Pampus argenteus	108	453	76.5	17.9	4.03	2.669	1.049	0.919	41.56	0	0	1.5	12.7519	0.546512	25.2315	170.329	190.368	151.202	0.273256	0.0910853		0												0.59506		0.00910853	0.0819767	1.8
90056	09_0056	09_0053	Chingri, Birma nodir	INFS	53	908	9	12	70	Prawn, Birma river prawn, raw	Macrobrachium birmanicum	86	366	78.53	18.81	1.25					0	0	1.35	15.5179	0.552693	18.9021	140.841	375.296	98.2943	1.06287	0.57435	1.5609	1.5609	1	7	6.73077
90057	09_0057	09_0054	Chingri, Golda	BIHS	53	202	9	12	70	Prawn, Giant river prawn, raw	Macrobrachium rosenbergii	102	431	74.75	20.945	2.035	0.824175	0.75702	0.17908	148.643	0	0	1.2	18.25	0.65	22.23	165.637	441.37	115.6	1.25	0.67547	2.47853	2.47853	1.56538	11	10.9577		0
90058	09_0058	09_0055	Chingri, Bagda	BIHS	53	201	9	12	70	Prawn, Giant tiger prawn, raw	Penaeus monodon	92	388	78.79	16.5	2.914	0.149	0.082415	0.1525	45.135	0	0	1.592	17	0.553702	43.1	141	422.928	117.48	1.73	0.631		0		0		0	0							0
90059	09_0059	09_0056	Chingri	INFS	53	908	9	12	70	Prawn, Hairy river prawn, raw	Macrobrachium rude	75	320	79.85	17.56	0.58					0	0	1.42	14.5639	0.518713	17.74	132.182	352.222	92.2511	0.997525	0.539039	0.70641	0.70641	0.446154	3	3.12308		0
90060	09_0060	09_0057	Chingri sada, nodir	INFS	53	908	9	12	70	Prawn, Indian white prawn, raw	Fenneropenaeus indicus	95	399	79.035	16.362	3.258	0.51	0.32	0.75		0.6485	0	1.6825	303.6	0.547306	40.7	922	544.5	196.1	2.25	0.519		10	9.5	0	6	0	0									0.14	0.09	4.61305
90061	09_0061	09_0058	Chingri, nodir		53	908	9	12	70	Prawn, Monsoon river prawn, raw	Macrobrachium malcolmsonii malcolmsonii	79	334	79.68	18.19	0.68	0.34	0.22	0.51		0.386667	0	1.3	14.6867	0.523089	17.8896	133.297	355.194	93.0294	1.00594	0.543586	0.828205	0.828205	0.523077	4	3.66154		0							0		0.0575	0.146	5.36851
90062	09_0062	09_0059	Rui, nodir	INFS,BIHS, HIES	42	176	9	12	70	Rohu, river, raw	Labeo rohita	90	381	76.7	16.6	2.67333	0.214	0.14	0.256	52.91	0	0	1.2	650	1	12	175	288	101	1.13	0.345947														0.837562		0.05	0.07	5.9
90063	09_0063	09_0060	Rui, kata chara	BIHS	42	176	9	12	70	Rohu, without bones, raw	Labeo rohita	105	444	76.25	20.564	2.555	0.881	0.705	0.651		0	0	0.904	29.587	0.424895	36.794	175	309.207	38.481	1.13	0.345947	3.693	3.693	3.193	6	6									0.84	2.4	0.61	0.102	5.90955
90064	09_0064	09_0061	Chingri, Horina	INFS, HIES	53	908	9	12	70	Shrimp, Speckled, raw	Metapenaeus monoceros	81	341	78.905	16.995	1.42					0	0	2.025	421	0.5507	26.2632	941	503	116.843	1.35704	0.564319		0		0	0	0	0
90065	09_0065	09_0062	Silver carp, kata chara	INFS, BIHS, HIES	47	190	9	12	70	Silver carp, without bones, raw	Hypophthalmichthys molitrix	123	513	75.8889	17.2	6.2	1.826	1.964	0.894	68.54	0	0	1.3	22	2.1	28	187	225	109	0.23	0.02	7	6.74	6.74											0.682235	0.49	0.02	0.02	1.8
90066	09_0066	09_0063	Kakila, chokh soho	BIHS	52	234	9	12	70	Silver needle fish, eyes included, raw	Xenentodon cancila	94	396	76.8833	16.5633	3.09333					0	0	3.42667	210	0.82	25	470	243	55	0.936	0.102	65.4167	65.4167	60.75	56	56										1.94765	0.012	0.085	12.5
90067	09_0067	09_0064	Taki, kata chara	INFS, BIHS, HIES	48	194	9	12	70	Spotted snakehead, raw	Channa punctatus	91	384	78.1867	17.3375	2.4					0	0	4.00333	624	1.5183	35	440	245	67.79	1.07679	0.156	191.382	92.7775	90.6667	25	25.33											0.04	0.05	2
90068	09_0068	09_0065	Shing mach, kata chara	INFS, BIHS, HIES	45	196	9	12	70	Stinging catfiah, raw	Heteropneustes fossilis	101	423	76.6538	17.2375	3.52143	1.47196	1.03882	0.313407	104.234	0	0	2.5392	319.1	2.12667		304.125	434.04	82.8	0.55		15.6667	15.6667	14.75	11	11											0.0772902	0.088819	0.6
90069	09_0069	09_0066	Tatkini	BIHS		225	9	12	70	Stone roller, raw	Crossocheilus latius	97	405	76.24	15.32	3.92					0	0	2.59	195	2.16	51.7509	124	834	35	1.09452	0.09115																0.08	0.072	4.83821
90070	09_0070	09_0067	Shol, kata chara	INFS, HIES	48	193	9	12	70	Striped snake-head, raw	Channa striata	101	424	78.3888	17.7425	3.3	1.0098	0.8481	0.4785	38.94	0	0	1.415	103.82	1.04125	42.65	130.29	362.425	50.2	0.305714	0.196																0.04	0.05	2
90071	09_0071	09_0068	Telapia, kata chara	BIHS, HIES	49	191	9	12	70	Tilapia, without bones, raw	Oreochromis mossambicus	110	466	76.2107	20.803	3.025	1.076	1.16	0.439	50	0	0	1.079	19.3	0.494354	35.879	350	340.51	55.065	1.4	0.113781	2.033	2.033	2.033				0							0.833287	0.71	0.97	0.088	8.02684
90072	09_0072		Kauwa, kata chara				9	12	70	Torpedo scad, fillet, raw	Megalaspis cordyla	124	523	72.7	19.7	4.8					0	0	2.2	30	0.3	25	257	273	89	0.2		27	27	27													0.08	0.09	2.6
90073	09_0073	09_0069	Tuna, kata chara			909	9	12	70	Tuna, without bones, raw	Euthynnus affinis	118	497	72.0057	25.0071	1.95143	0.633731	0.3671	0.608614	47	0	0	1.3	16	1.27857	33	311.513	427.304	47	0.268571	0.15	30.9137	30.9137	30.9137											0.109429		0.19	0.13	19.3141
90074	09_0074	09_0070	Magur, kata chara	BIHS, HIES	45	195	9	12	70	Walking catifish, without bones, raw	Clarias batrachus	103	434	77.5733	15.56	4.58	4.66061	4.10002	1.0992	142.896	0	0	1.125	26.77	0.7575	24.75	180	344.47	71.2	0.5315	0.064	15.3333	15.3333	10	64	64											0.03	0.06	1.7
90075	09_0075	09_0071	Kachki mach vaja		52	219	9	12	70	Small fish fry*		107	449	79.2601	7.36029	6.11146					5.26501	0.9	1.55929	215.291	1.33349	19.6671	186.242	148.011	242.004	1.59564	0.178656	15.4785	15.0103	13	24	24.1233									0.928493	0.5	0.0311763	0.05	0.4
90076	09_0076	09_0072	Macher kopta				9	12	70	Fish ball*		220	923	48.5146	15.6609	6.69942					21.7	5	2.07039	47.6568	2.4684	73.4908	211.289	295.67	345.041	1.95865	0.522497	34	33.1008	23	121	121.209									0.2	0.89	0.24	0.15	2
170010	17_0010	10	Fish egg	BIHS		131	9	12	70	Z.Eggs, Cat fish	Ompok bimaculatus	143.403	600	69.34	24.68	5.28	1.818	1.125	1.436	269			1.57	61.69	6.65	59.93	445	252	54.83	3.11	0.08		2.55	2.55											2.8	0.28	0	0.19	1.09
170016	17_0016	16	Kakra	BIHS		239	9	12	70	Crab, freshwater	Pachygrapsus sp.	78.1549	327	80.58	13.23	0.89	0.214	0.14	0.256	52.91	0	0	1.23	199	1.1	66.77	208	286	280	2.49	0.52		12.55	12.55											1.2	4.85	0.01	0.11	1.54
170017	17_0017	17	Shark/Milk shark			908	9	12	70	Shark	Carcharhinus sorrah	95.1243	398	72.82	21.6	0.83	0.275	0.126	0.23	24.4	0	0	1.08	8.44	0.38	32.68	263	372	63.63	0.46	0.23		1.11	1.11											0.16	0.22	0.03	0.04	2.68
170024	17_0024	24	Grass Carp	BIHS, HIES	47	188	9	12	70	Grass carp, raw	Ctenopharyngodon idella	91.4	382.418	79.4	17	2.6					0	0	1	56.6	0.1					1.48		0	0	0											0		0.115	0.055	1.64
100001	10_0001	10_0001	Gorur koliza	BIHS		127	10	10	62	Beef liver, raw	Bos taurus	130	547	70.81	20.36	3.63	1.233	0.479	0.465	275	3.89	0	1.31	4.045	3.5	18	387	313	69	3.705	1.5	4968.33	4968.33	4948	244	232	11	13							1.2	0.38	0.189	2.755	13.2
100002	10_0002	10_0002	Gorur mangsaw, harh o chorbi chara	INFS, BIHS, HIES	71	121	10	10	62	Beef, meat, lean, boneless, raw	Bos taurus	106	449	75.3	19.7	2.3	0.870507	0.81892	0.250534	103.049	0	0	1	5	1.9	18	151	375	31	3.33	0.14	18	18	18	0	0									0.322654	0.29	0.03	0.06	10
100003	10_0003	10_0003	Gorur mangsaw, harh chara	INFS, BIHS, HIES		121	10	10	62	Beef, meat, 15-20 % fat, boneless, raw	Bos taurus	207	860	65.4	19.7	14.2	7.046	6.227	1.008	66.36	0	0	0.9	5	2.2	22	170	309	69	4.6	0.071	15	15	15	0										0.6	0.35	0.054	0.196	9.27
100004	10_0004	10_0004	Gorur mangaw, kima		71	121	10	10	62	Beef, mince, lean, raw	Bos taurus	126	530	74.98	20.28	5	3.031	2.68	0.437	45.97	0	0	1.015	9	2.38	22	198	346	66	5.09	0.077		2.43	2.43	0	0	0	0							0.1	0.28	0.041	0.161	5.5
100005	10_0005	10_0005	Mohisher mangsaw	INFS, BIHS, HIES	72	121	10	10	65	Buffalo meat, raw	Bubalus bubalis	95	400	78.7	19.4	1.9					0	0	1	12	1.61	32	189	297	53	1.93	0.151	0	0	0	0	0									0.0802817	0.046831	0.04	0.2	6
100006	10_0006	10_0006	Murgi, buker mangsaw, chamra charano	INFS, BIHS, HIES	75	123	10	10	63	Chicken breast, without skin, raw	Gallus bankiva murghi	106	447	72.86	22.295	1.825	0.527831	0.660773	0.285596	59	0	0	1.083	14.784	0.480208	31.905	173	315.27	36.894	1.70316	0.0586153	25.152	25.152	25.152	0	0	0								1.48881	0.12	0.122	0.073	11.4
100007	10_0007	10_0007	Murgi, ranner mangsaw, chamra charano	INFS, BIHS, HIES	75	123	10	10	63	Chicken leg, without skin, raw	Gallus bankiva murghi	128	537	71.94	19.194	5.689	1.66188	2.35685	0.874666	91	0	0	0.961	17.893	1.04054	29.252	180	299.059	55.069	2.0935	0.21609	22.802	22.802	22.802	0	0	0								1.20912	0.24	0.09	0.118	9.48678
100008	10_0008	10_0008	Murgeer koliza	BIHS		906	10	10	63	Chicken liver, raw	Gallus bankiva murghi	114	479	76.46	16.92	4.83	1.328	0.681	1.013	268	0.73	0	1.06	18.35	8.99	19	297	230	71	2.495	0.287	3295.58	3295.58	3290	67	56	11	11							2.59951	0.7	0.305	1.778	9.7
100009	10_0009	10_0009	Hasher mangsaw	INFS, BIHS, HIES	76	124	10	10	63	Duck, meat, raw	Anas platyrhynchos	130	545	72.3	21.6	4.8	0.345	2.215	0.304	81.76	0	0	1.2	4	2.4	19	235	271	74	1.9	0.253	24	24	24	0	0	0								0.921911	0.02	0.36	0.45	8.77
100010	10_0010	10_0010	Bang			906	10	10	65	Frog, legs, raw	Bufo melanostictus	68	290	81.9	16.4	0.3					0	0	1.4	18	1.5	20	147	285	58	1.366	0.046	15	15	15	0	0	0								0.2	1	0.14	0.25	1.2
100011	10_0011	10_0011	Khaseer mangsaw	INFS	73	122	10	10	61	Goat meat, lean, raw	Capra hyrchusb	119	501	73.6	21.5	3.5	0.0797373	0.0492721	0.00772868	85.156	0	0	1.11	15	2.8	29	191	377	44	3.39	0.25	6	6	6	0	0									0.35251	0.06	0.06	0.14	5.3
100012	10_0012	10_0012	Verhar mangsaw	INFS, BIHS, HIES	74	122	10	10	61	Lamb/mutton, meat moderately fat, raw	Capra hyrchusb	196	814	71.5	18.5	13.5	6.55082	5.09016	0.619672	78	0	0	1.3	12.5	2.165	18.59	150	136.25	41.25	3.92	0.07625	9	9	9	0										0.2	0.309836	0.18	0.14	4.14375
100013	10_0013	10_0013	Verhar koliza			122	10	10	61	Lamb/Mutton, liver,raw	Ovis aries	150	628	70.4	19.3	7.5	1.822	0.772	1.014	430	1.3	0	1.5	10	6.3	19	380	290	73	4	9.67	8250	8240	8240	102.823										0.30143	0.93	0.36	1.7	20.7
100014	10_0014	10_0014	Kobutorer mangsaw	INFS, BIHS		125	10	10	65	Pigeon meat, raw	Columba livia intermedia	137	577	70.4	23.3	4.9	1.828	2.588	1.282	107	0	0	1.4	12	2.51567	30.493	290	283.149	59.897	2.9404	0.471553	18.4292	18.4292	18.4292	0										1.21443		0.261369	0.264636	8
100015	10_0015	10_0015	Shukorer mangsaw	BIHS		322	10	10	65	Pork, meat < 5 % fat, raw	Sus scrofa domesticus	114	481	77.4	18.7	4.4	1.76	1.98	0.33	65	0	0	1	30	2.2	17.8233	200	260.934	59.8864	2.56656	0.0712934	0	0	0	0										7.80018		0.5347	0.163975	5.20442
100016	10_0016	10_0016	Haaree kabab (goru)				10	10	62	Beef handi kabab*		233	968	60.4061	12.688	16.9304					6.55344	1.77316	1.65915	25.1507	2.02629	24.8718	87.5657	219.699	344.92	3.01814	0.214718	12.2353	12.2273	6.69468	66	66.3915									0.267787	0.52	0.0401406	1.00029	1.8
170022	17_0022	22	Duck liver	BIHS		906	10	10	63	Duck, liver, raw	Anas platyrhynchos	125	523	73.4	16.4	4.7					4.2	0	1.3	33	13.5	0	132	0	0	0	0	844	844.167	840		50											0.35	1.11	10
170009	17_0009	9	Chicken(Deshi)/Other meat			906	10	10	63	Country hen		180.748	756.25	67.93	19.0075	11.71	0.56275	0.68	0.36825	75.3025			1.1775	22.6575	1.075	24	234.75	325.25	44.7175	1.8225	0.225		20.12	20.12											0.895	0.5475	0.115	0.075	3.7175
170025	17_0025	25	Other Birds meat	BIHS		126	10	10	65	Other Birds meat (Turkey, Quail)		155.163	649.2	69.518	21.11	7.844	1.17	1.2728	0.9742	81.59			1.102	22.48	1.5	25.2	222.2	243.6	54.028	2.078	0.3		12.226	12.226											0.686	0.806	0.046	0.132	4.084
110001	11_0001	11_0001	Murgir dim, farm er	INFS, BIHS, HIES	61	130	11	8	64	Eggs, chicken, farmed, raw	Gallus bankiva murghi	139	579	72.31	14.489	9	2.70063	3.49889	1.21238	309.375		0	0.809	29	1.54	20.88	220	110.427	115.956	2.35525	0.301145	165.246	165.246	165.246		0	0	0							4.66506	0.83	0.184	0.4	3.77055
110002	11_0002	11_0002	Murgir dim, deshi	INFS, BIHS, HIES		130	11	8	64	Egg, chicken, native, raw	Gallus bankiva murghi	158	655	76.12	13.3	11.6	3.48081	4.50968	1.56262	397.866		0	0.89	60	1.65398	10.57	220	96.8	134.75	2.03118	0.3011	212.511	212.511	212.511		0	0	0							4.53177	1.2	0.184	0.4	3.8
110003	11_0003	11_0003	Murgir dim r kusum, deshi			130	11	8	64	Egg, chicken, yolk, raw	Gallus bankiva murghi	325	1350	51.87	15.9533	27.8467	7.1	10.2	4.7	1182	2.625	0	1.705	119.667	4.77667	11.3333	476.667	112.667	48	3.33333	0.129	495.792	495.792	485.5	123.5	88	38	33							3.25	4.155	0.232	0.489333	4.06633
110004	11_0004	11_0004	Hasher dim	INFS, HIES	62	130	11	8	64	Egg, duck, whole, raw	Anas platyrhynchos	188	782	69.695	13.48	14.29	3.83138	6.7308	1.24261	884	1.44167	0	1.09333	65	2.41967	10.66	220	222	133.96	1.40557	0.061	361.73	361.73	360	20.7553	14.5287	0	12.4532							2.67	1.39	0.12	0.26	4.7
110005	11_0005	11_0005	Murgir Dim siddha, lobon chara		61	313	11	8	64	Eggs, chicken, farmned boiled* (without salt)	Gallus bankiva murghi	158	658	68.5341	16.4648	10.2273					0	0	0.873352	35	1.7725	24.0709	237.53	119.501	127.76	2.5442	0.325899	178.391	178.391	178.391		0	0	0							2.0433	0.943182	0.17	0.363636	3.4
110006	11_0006	11_0006	Deshi Murgir dim siddha, lobon chara			313	11	8	64	Egg, chicken, native, boiled* (without salt)	Gallus bankiva murghi	179	745	72.8636	15.1136	13.1818					0	0	0.960795	68.0477	1.89555	12.9408	237.53	104.79	148.049	2.19435	0.325851	229.416	229.416	229.416		0	0	0							2.62775	1.36364	0.17	0.36	3.4
110007	11_0007	11_0007	Hasher dim siddha, lobon chara		62	313	11	8	64	Egg, duck, whole, boiled* (without salt)	Anas platyrhynchos	214	889	65.5625	15.3182	16.2386					1.63826	0	1.1803	73.4455	2.72215	13.038	237.53	239.949	147.196	1.51898	0.0666523	390.504	390.504	388.636	22.4063	15.6844	0	13.4438							1.9	1.58	0.11	0.236364	4.5
120001	12_0001	12_0001	Ghol	HIES		135	12	9	40	Buttermilk, fluid, low fat		33	137	92.2075	3.37	0.745	0.3	0.1	0		3.08083	0	0.596667	103	0.0366667	12.0667	92	152.333	68.4333	0.413333	0.01	8.16667	8.16667	8.08333	1	1	0	0								0.0115	0.0376667	0.168333	0.878667
120002	12_0002	12_0002	Poneer	HIES	104		12	9	40	Cheese, cottage, 25 % fat		346	1440	40.3	24.6013	25.1	8.851	4.3	0.439		5.39872	0	4.6	790	0.304075	22.2988	413.542	83.1138	508.818	3.54754	0.0304075	205.194	205.194	190	182.33	182.33		0	7.58					194	0.114257	0.49	0.0202716	0.466248	6.48693
120003	12_0003	12_0003	Doi, misti	INFS, BIHS, HIES	103	294	12	9	40	Curd, sweetened, whole milk		94	396	80.6	3.16448	4				11.57	11.4355	0	0.8	103	0.0891563	13	90	131.164	51.155	0.451893	0.0535451	32.175	31	31	14.1											0.0767179	0.05	0.16	0.8
120004	12_0004	12_0004	Mohiser dudh	HIES			12	9	40	Milk, buffalo, whole fat	Bubalus bubalis	101	421	83.2534	3.83208	7.46758	4.63	1.919	0.2		4.6903	0	0.7566	205.8	0.16	18.25	245.75	178	52	0.22	0.046	46.5	46.5	44	30	30			8.78					80.87	1.61451		0.046	0.2175	0.1
120005	12_0005	12_0005	Gura dudh, Goru, makhon tola/noniheen	BIHS, HIES		133	12	9	40	Milk, cow, powder, skimmed		358	1520	3.8	37.5654	1					49.7846	0	7.85	1370	1.1	110	956	1600	435	4.7	0.099	0	0	0	0	0										0.1	0.45	1.64	9.74177
120006	12_0006	12_0006	Gura dudh, Goru, noni soho	INFS, HIES	102	133	12	9	40	Milk, cow, powder, whole		497	2080	3.2	26.6455	26.6889	2.707	1.214	0.138		37.5322	0	5.93333	959.333	0.651111	92	758.333	1180	365	3.71	0.059	237.958	227.667	227.667	123.5											0.5915	0.311667	1.36667	6.848
120007	12_0007	12_0007	Gorur dudh, makhon tola/noniheen	INFS, BIHS, HIES		132	12	9	40	Milk, cow, skimmed		30	125	92.1	3.08	0.1	0.0518574	0.0250078	0.00399041		4.082	0	0.638	103	0.0891563	13	90	131.164	51.155	0.451893	0.0535451	0	0	0	0	0										0.01	0.062	0.276	0.8
120008	12_0008	12_0008	Gorur dudh, purno noni soho	INFS, BIHS, HIES	101	132	12	9	40	Milk, cow, whole fat (pasteurised, UTH)		63	263	88.27	3.08	3.74	1.93947	0.935292	0.149241	14.96	4.272	0	0.638	103	0.0891563	13	90	131.164	51.155	0.451893	0.0535451	31.5394	31.3162	30.177	16.3491	13.67			9.62	5.01				200	1.07115	0.0767179	0.062	0.276	0.7544
120009	12_0009	12_0009	Kondense milk, Goru, chini soho	INFS, BIHS, HIES		134	12	9	40	Milk, cow, whole, condensed, sweetened		334	1410	26.53	8.205	9.4					54.035	0	1.83	287	0.21	27.5	246.5	365.5	133.5	0.97	0.015	95	92.6667	91.5	42	14	0	0							0.2	0.19	0.09	0.438	2.255
120010	12_0010	12_0010	Chagoler dudh				12	9	40	Milk, goat, combined breeds	Capra hircus	68	285	87.2054	3.54477	4.12154	2.6	1.2	0.2	11	4.27497	0	0.853333	152	0.175	14	111	204	50	0.3	0.05	31.6167	30.1	30.1	18.2										0.06	0.03	0.049	0.089	1.01
120011	12_0011	12_0011	Shaldudh				12		40	Milk, human, colostrum, raw		58	242	88.2	2	2.6					6.6	0	0.6	28	0.07	3	14	70	47	0.6	0.05	166.25	155	155	135											1.3		0.03	1.03333
120012	12_0012	12_0012	Mayer dudh	INFS			12		40	Milk, human, mature, raw		69	260	87.425	1.2081	3.995	1.92	2.77	0.48		7.1719	0	0.2	32	0.0675	3	14.6667	55.6667	15.6667	0.256667	0.044	55.5417	55.5417	54	18.5	18.5	0	0							0.1	0.34	0.0185	0.029	0.692333
120013	12_0013	12_0013	Payesh	INFS, BIHS		284	12	9	40	Payesh*		205	864	53.758	4.2509	4.70553					36.2234	0.2	0.864265	132.329	0.206775	30.6083	119.784	168.949	65.3199	0.653396	0.106756	39.3425	37.643	37.643	20										0	0.102285	0.0676197	0.328303	0.3
130001	13_0001	13_0001	Makhon, nonta	INFS, HIES	104	903	13	12	53	Butter, salted		733	3010	15.87	0.85	81	51.368	18	2.5	215	0.17	0	2.11	24	0.02	2	24	24	714	0.09	0	633.167	633.167	620	158	158	0	0							1.5	1.85	0.005	0.034	0.04
130002	13_0002	13_0002	Tular bij er tel	INFS		903	13	12	53	Cottonseed oil	Gossypium herbaceum	900	3700	0	0	100	25.9	17.8	51.9	0	0	0	0	0	0	0	0	0	0	0	0	0	0	0	0	0	0	0							0	42.77	0	0	0
130003	13_0003	13_0003	Kod liver tel	INFS		903	13	12	53	Fish oil, cod liver		900	3700	0	0	100					0	0	0	1.15	0.074	0.08	0	0	0.02	0.06	0.007	2500	30000	30000	0										250	30	0	0	0
130004	13_0004	13_0004	Ghee, gorur	BIHS, HIES	125	34	13	12	53	Ghee, cow		898	3690	0.1	0	99.8	38	36.74	5.60188		0	0	0.1	1	0.201			0.95	2	0.011	0.005	641.667	600	600	500										1.9	3.31	0
130005	13_0005	13_0005	Dalda/Bonoshpati	BIHS , HIES	124	33	13	12	53	Ghee, vegetable		900	3700	0	0	100	57.4954	37.4356	5.60188		0	0		2.165	0.189			0.75	1	0.0405	0.0105	0	0	0											0	10.27	0	0
130006	13_0006	13_0006	Margarine			903	13	12	53	Margarine		750	3080	16	0.25	83.25	31.3	27.5	15.9	0	0	0	2.3	10	0.06	1.9	10	52	504	0.05	0.01	810	780	780	360										0	8.5	0.007	0.025	0
130007	13_0007	13_0007	Mayonnaise, nonta	INFS		903	13	12	53	Mayonnaise, salted		732	3010	16.3667	1.53333	80.6333	6.9	43.6	25.5	260	0	0	1.45	8	0.3	4	43	25	487.667	0.25	0.025	73	73	73												16.87	0.014	0.05	0.35
130008	13_0008	13_0008	Sorishar tel	INFS, HIES	121	32	13	12	51	Mustard oil	Brassica juncea	900	3700	0	0	100	5.5	65.27	14.88	0	0	0	0	0	0	0	0	0	0	0	0	0	0	0													0	0	0
130009	13_0009	13_0009	Palm tel	BIHS, HIES	123	35	13	12	53	Palm oil		900	3700	0	0	99.9667	43.5	82.64	32.033	0	0	0	0	0	0.01	0	0	0	0	0	0	0	0	0	0	0	0	0							0	33.12	0	0	0
130010	13_0010	13_0010	China badam er tel	INFS		903	13	12	53	Peanut oil	Arachis hypogaea	900	3700	0	0	100	17.4	45.6	32.1	0	0	0	0	0	0.03	0	0	0	0	0.01		0	0	0	0										0	15.16	0	0	0
130011	13_0011	13_0011	Tiler tel	BIHS		36	13	12	53	Sesame oil	Sesamum indicum	900	3700	0	0	100	15.76	81.75	61.383	0	0	0	0	0	0	0	0	0	0	0	0	0	0	0	0	0	0	0							0	1.4	0	0	0
130012	13_0012	13_0012	Soyabean tel	INFS, HIES	122	31	13	12	51	Soya oil	Glycine max	900	3700	0	0	100	14.148	21.172	61.383		0	0	0	0	0.05	0	0	0	0	0.01	0	0	0	0	0	0	0	0							0	16.06	0	0	0
140001	14_0001	14_0001	Daber pani	INFS, HIES	155	163	14	18	102	Coconut Water	Cocos nucifera	20	83	94.5225	0.56	0.275	0.09349	0.02411	0.00373		3.195	1.1	0.3475	20.2	0.1725	24.5	17.6667	260	95.5	0.1	0.04	0	0	0	0	0	0	0	4.53					46.12	0	0.45	0.058	0.0334	0.1
140002	14_0002	14_0002	Coffee, dudh o chini soho	INFS, HIES			14	18	102	Coffee infusion (instant with sugar and milk powder, whole fat)		38	160	91.2932	0.890723	0.792465					6.76845	0	0.255141	33.1223	0.167103	6.99453	25.0517	65.2923	13.6983	0.119048	0.00970673	7.0277	7.22828	6.72375	3.64736	6.05433	0	0							0	0.02	0.00927261	0.0409917	0.3
140003	14_0003	14_0003	Coffee		153		14	18	102	Coffee, powder		355	1300	3.1	12.2	0.5					75.4	0	8.8	141	4.41	327	303	3540	37	0.35	0.139	0	0	0	0	0	0	0							0	0	0.008	0.074	28.2
140004	14_0004	14_0004	Komol paniyo	BIHS	151	273	14	18	102	Soft drinks, carbonated		41	175	89.62	0	0					10.32	0	0.06	5.628	0.2542	0	11	1.21	4	0.0222	0.00866667	0	0	0	0	0	0	0							0	0	0	0	0
140005	14_0005	14_0005	Soyabean dudh				14	18	102	Soya milk (not sweetened)		54	225	87.75	2.80896	2.41					4.93104	0.5	1.6	13	0.43	15	48	74	32	0.3	0.09	0	0	0	0										0	0.32	0.06	0.05	0.8
140006	14_0006	14_0006	Akher Ross	INFS, BIHS , HIES	154	162	14	6	102	Sugar cane Juice	Saccharum officinarum	33	139	91.7	0.7	0	0.14	0.0297	0.173		7.5	0	0.1	8	1.1	10.3106	6.18634	24.9172	6.78778	0.00859213	0.064441	0	0.655833	0	0	7.87	0		8.36					41.23	0.41	0.02	0.04	0.04	0.14
140007	14_0007	14_0007	Dudh cha	BIHS, HIES		272	14	18	102	Tea infusion (with sugar and milk powder, whole fat)		41	172	90.4396	0.729627	0.775281					7.58918	0.209278	0.257045	28.2979	0.414977	5.24613	23.2831	48.3802	13.7448	0.10634	0.0176031	6.13295	6.30799	5.8677	3.18299	5.28351	0	0							0		0.00803265	0.0352234	0.266392
140008	14_0008	14_0008	Likar cha	BIHS, HIES		272	14	18	102	Tea, infusion (with sugar)		29	125	92.4349	0.213298	0					7.0862	0.0897098	0.175884	5.06135	0.135989	4.41557	2.61609	64.3443	3.4723	0.0259103	0.0144591	0	0	0	0	0	0	0							0		0	0.0103958	0.113984
140009	14_0009	14_0009	Cha pata	BIHS, HIES	153	269	14	18	102	Tea, powder	Camellia sinensis	296	1250	5.7075	20.21	0					49.5425	8.5	16.04	118	2.26	272	239	6040	72	1.69	0.55	0	0	0	0	0	0	0							0	0	0	0.985	10.8
140010	14_0010	14_0010	Khabar pani				14	18	102	Water, drinking		0	0	100	0	0					0	0		3.275	0.11	1.53	0.03	0.29	2.58	0.0016	0.0008	0	0	0	0	0	0	0							0	0	0	0	0
150001	15_0001	15_0001	Baking powder	INFS, BIHS		264	15	18	102	Baking powder		172	731	6.3	5.2	0					37.8	0	50.7	11300		9	8430	49	11800			0	0	0	0	0	0	0							0	0	0	0	0
150002	15_0002	15_0002	Pan pata	INFS, BIHS , HIES	231	315	15	18	102	Betel leaves, raw	Piper betel	42	175	85.4	3.1	0.4	0.25	0.09343	0.256		4.1	4.7	2.3	230	7	82	60	684	3	1	0.3		348.833	0		4186									3.78	0.05	0.07	0.03	0.7
150003	15_0003	15_0003	Modhu	BIHS		271	15	14	102	Honey		326	1390	18.15	0.325	0					81.125	0.2	0.2	5.33333	0.53	2.3	9.4	51.3333	8.66667	0.49	0.039	0	0	0	0	0	0	0							0	0	0	0.057	0.157333
150004	15_0004	15_0004	Gur, Akh	INFS, BIHS, HIES	162		15	18	102	Jaggery, sugarcane, solid	Saccharum officinarum	385	1630	3.4	0.5	0.1	0.06923	0.02167	0.0331		95.4	0	0.6	92	1.6	120	72	290	79	0.1	0.75	0	0	0	0										0.470282	0.04	0.04	0.04	0.02
150005	15_0005	15_0005	Gur, Khejur	INFS, BIHS, HIES	162	267	15	18	102	Jaggery/Panela, date palm	Phoenix sylvestiris	352	1500	9.6	1.5	0.3					85.7	0.3	2.6	363			62
150006	15_0006	15_0006	Nolen gur		162		15	18	102	Jagggery liquid, date palm	Phoenix sylvestiris	86	365	78.2667	0.311667	0.0983333					20.885	0.1	0.338333	87.2699			14.9056
150007	15_0007	15_0007	Lobon	INFS, BIHS, HIES	216	2522
150008	15_0008	15_0008	Chini, sada	INFS, BIHS , HIES	161	266	15	14	100	Sugar, white	Saccharum officinarum	398	1690	0.4	0	0	0.14				99.5	0	0.1	12	0.16	2	1	5	5	0.1	0.12	0	0	0	0	0	0	0							0	0	0	0	0
170026	17_0026	26	Horlicks/Bournvita/Tang	BIHS		275	15	18	102	Horlicks (Manufacturer's data (GlaxoSmithKline)		379	1614	2.5	9.4	3.1	83.7							1910	10.5	39	300	686	500		0.2		978	978											18.5	12.2	1.7		25
170027	17_0027	27	Packaged Juice	BIHS		274	15	18	102	Juice, orange, unsweetened		44	185	88.9	0.67	0.2	9.8	0.1	0.4					12	0.3	11	16	186	1	0.05	0.05	8	8.33333	0		100									0	0.2	0.08	0.03	0.28
170028	17_0028	28	Burger	BIHS, HIES		283	15	18	102	Burger (average of Burger king)		261.5	1094.12	51.98	13.6233	15.305	6.0945	5.65683	2.652	40.8	17.275	1.36	1.81333	74.5	3.21667	20	125.5	188	434.333	2.70833	0.0778333															0.0975	0.2382	0.203	3.0126
[truncated: 33 more columns]

## Sheet: Food_Groupings
		NS_FG	Code		BIHS_FG	Code		HIES_FG	Code
		Cereals and their products	1		Rice	1		Cereals		10
		Pulses, legumes and their products	2		Wheat flour (roti, bread, noodles)	2		Rice	11
		Vegetables and their products (non-leafy vegetables)	3		Potatoes and other roots/tubers	3		Wheat	12
		Leafy vegetables	4		Cereals (maize, sorghum, millet, barley)	4		Other	13
		Starchy roots, tubers and their products	5		Vegetables	5		Potato	20
		Nuts, seeds and their products	6		Fruits/fruit juices	6		Vegetables	21
		Spices, condiments and herbs	7		Beans, lentils, peas, nuts	7		Leafy vegetables	22
		Fruits	8		Eggs	8		Others	23
		Fish, shellfish and their products	9		Dairy products (milk, cheese, yoghurt)	9		Pulses		30
		Meat, poultry and their products	10		Meat (goat, beef, lamb)	10		Masoor	31
		Eggs and their products	11		Poultry (chicken, duck, pigeon)	11		Khesari	32
		Milk and its products	12		Fish (fresh and dry)	12		Others	33
		Fat and oils	13		Oils/fats (ghee, butter, veg oil)	13		Milk/milk products	40
		Beverages	14		Sugar, honey	14		Edible oils		50
		Miscellaneous	15		Condiments (spices)	15		Mustard	51
					Nuts and seeds (ground nuts, sunflower seeds etc.)	16		Soyabean	52
					Tobacco	17		Others	53
								Meat, poultry, eggs		60
								Mutton	61
								Beef	62
								Chicken/duck	63
								Eggs	64
								Others	65
								Fish	70
								Condi. & spices		80
								Onion	81
								Chilies	82
								Others	83
								Fruits	90
								Sugar/gur		100
								Sugar	100
								Gur	101
								Miscellaneous items*	102

## Sheet: Price_output
Sl	Food_label	min	max	cv	mean	sd	p50	p75
1	Barley, whole-gr	60	60	.	60	.	60	60		ed if Uniq_P==0 tabstat Price_tk, by (Food_label ) stat(min max cv mean sd p50 p75)
2	Bread, bun/roll	8	8	.	8	.	8	8
3	Bread, white, fo	5	60	0.71601	9.45902	6.77276	8	10
4	Millet, Foxtail,	140	140	0	140	0	140	140
5	Popcorn, maize (	10	10	.	10	.	10	10
6	Rice flakes	40	60	0.174256	47.6	8.29458	48	50
7	Rice, BR-28, par	0	90	0.155836	50.9534	7.94039	50	56
8	Rice, BR-11, par	.	.	.	.	.	.	.
9	Rice, BR-16, par	5	5	.	5	.	5	5
10	Rice, BRRI Dhan-	50	50	.	50	.	50	50
11	Rice, puffed, sa	25	140	0.362981	58.3333	21.1739	60	60
12	Rice, white, sun	26	120	0.374089	59.2222	22.1544	54	60
13	Semolina, wheat,	24	250	0.694921	50.1148	34.8258	40	60
14	Vermicelli, whea	36	100	0.447801	62.4	27.9428	60	80
15	Wheat, flour, wh	3	75	0.181944	28.8904	5.25644	30	30
16	Wheat flour, whi	8	100	0.268426	31.9062	8.56446	30	35
17	Biscuit, sweet*	2	180	1.32634	26.3961	35.0102	10	36
18	Plain Khichuri*	3	3	.	3	.	3	3
19	Rice, BR-28, boi	.	.	.	.	.	.	.
20	Rice, brown, hom	3	3	.	3	.	3	3
21	Bengal gram, deh	30	120	0.257286	71.5909	18.4193	80	80
22	Bengal gram, who	50	50	.	50	.	50	50
23	Black gram, spli	60	110	0.181444	90	16.3299	90	100
24	Green gram, spli	100	130	0.130931	116.667	15.2752	120	130
25	Lentil, dried, r	15	500	0.320028	99.9894	31.9994	100	110
26	Pea, dried, raw	70	100	0.183303	83.3333	15.2752	80	100
27	Bengal gram, who	60	60	.	60	.	60	60
28	Pea, boiled* (wi	50	50	.	50	.	50	50
29	Amaranth, stem,	5	50	0.512454	25.2667	12.948	20	40
30	Bean, scarlet ru	10	250	0.640265	38.4148	24.5956	40	40
31	Bean, seeds and	40	250	0.509773	162	82.5833	200	200
32	Beet root, red,	80	80	.	80	.	80	80
33	Brinjal, purple,	10	480	0.896569	39.1649	35.1141	40	45
34	Cabbage, raw	10	120	0.617825	34.2188	21.1412	30	40
35	Carrot, raw	10	80	0.307427	38.6765	11.8902	40	40
36	Cauliflower, raw	20	60	0.27117	33.2627	9.01985	30	40
37	Chilli, green, w	7	400	0.480473	88.0722	42.3163	80	100
38	Cowpea, pods and	30	50	0.204124	40	8.16497	40	45
39	Cucumber, Elonga	20	100	0.544717	58.4615	31.845	60	100
40	Drumstick, pods,	30	200	0.89199	87.5	78.0491	60	140
41	Garlic, raw	20	400	0.338323	89.1193	30.1512	80	100
42	Gourd, ash, raw	10	50	0.518718	30.25	15.6912	30	45
43	Gourd, bitter, r	20	60	0.378573	35.8947	13.5888	30	40
44	Gourd, bottle, r	20	80	0.347763	40.625	14.1279	40	50
45	Gourd, pointed,	10	60	0.452853	29.1765	13.2126	25	40
46	Gourd, ridge, ra	15	60	0.652539	25.8333	16.8572	20	20
47	Gourd, snake, ra	42	260	0.664819	138.667	92.1882	135	200
48	Gourd, sponge, r	15	60	0.383427	32.3913	12.4197	30	40
49	Gourd, teasle, r	20	60	0.327327	40	13.0931	40	50
50	Okra/ladies fing	10	50	0.497935	27.3333	13.6102	30	40
51	Onion, raw	16	400	0.367741	60.1364	22.1146	60	70
52	Papaya, unripe,	12	120	0.611365	29.6977	18.1561	25	30
53	Peas, raw	30	30	.	30	.	30	30
54	Plantain, raw	5	40	0.358066	23.68	8.47899	20	30
55	Pumpkin, raw	20	60	0.385861	33.9583	13.1032	30	40
56	Radish, raw	20	120	0.569545	33.2222	18.9216	30	40
57	Tomato, red, rip	10	180	0.450595	44.6	20.0965	40	50
58	Turnip, raw	15	40	0.444108	28.3333	12.5831	30	40
59	Brinjal, purple,	40	50	0.105263	47.5	5	50	50
60	Cabbage, boiled*	50	60	0.0909091	55	5	55	60
61	Pumpkin, boiled*	120	120	.	120	.	120	120
62	Amaranth leaves,	5	80	0.707008	23.1034	16.3343	20	30
63	Amaranth, leaves	.	.	.	.	.	.	.
64	Bengal dayflower	20	20	.	20	.	20	20
65	Bottle gourd lea	10	50	0.487869	25.1786	12.2838	22.5	30
66	Colocasia leaves	10	30	0.423659	17.1429	7.26273	20	20
67	Farn, leaves, ra	10	10	0	10	0	10	10
68	Indian spinach,	10	50	0.491399	19.925	9.79112	20	25
69	Jute leaves, raw	10	20	0.433013	13.3333	5.7735	10	20
70	Pumpkin leaves,	15	40	0.642824	27.5	17.6777	27.5	40
71	Radish leaves, r	10	40	0.848528	25	21.2132	25	40
72	Slender amaranth	10	10	.	10	.	10	10
73	Spinach, raw	5	60	0.569134	27.6923	15.7606	20	40
74	Water spinach, r	10	20	0.347009	14.1667	4.91596	12.5	20
75	Watercress, raw	5	10	0.471405	7.5	3.53553	7.5	10
76	Colocasia/Taro,	18	60	0.357818	34.2143	12.2425	30	40
77	Elephant foot, c	22	60	0.655367	41	26.8701	41	60
78	Giant taro, corm	10	50	0.48446	23.75	11.5059	20	27.5
79	Potato, Diamond,	0.1	200	0.480171	22.0689	10.5968	20	25
80	Sweet potato, pa	20	20	.	20	.	20	20
81	Sweet potato, sk	46	46	.	46	.	46	46
82	Coconut Milk	20	20	.	20	.	20	20
83	Coconut, desicca	50	50	.	50	.	50	50
84	Coconut, mature	30	60	0.219089	50	10.9544	50	60
85	Groundnuts/ Pean	80	150	0.430413	115	49.4975	115	150
86	Jackfruit seeds,	10	40	0.397066	20.4167	8.10677	20	20
87	Mustard seeds, d	40	300	0.797266	92.5	73.7471	60	110
88	Sesame seeds, wh	300	300	.	300	.	300	300
89	Bay leaf, dried	50	160	0.476721	103.333	49.2612	100	160
90	Cardamom	110	1500	0.324979	984.16	319.832	1000	1200
91	Chilli, red, dry	24	600	0.235393	188.453	44.3604	200	200
92	Cinnamon, ground	100	1200	0.559596	370.244	207.187	300	400
93	Coriander leaves	10	80	0.714613	19.4231	13.88	20	20
94	Coriander seed,	0.12	400	0.519602	142.217	73.8961	150	180
95	Cumin seeds	40	600	0.152787	390.546	59.6702	400	400
96	Fenugreek seeds	20	200	0.680952	122.5	83.4166	135	190
97	Ginger root, raw	30	400	0.364536	100.684	36.7029	100	120
98	Indian pennywort	120	120	.	120	.	120	120
99	Lemon peel, raw	80	120	0.282843	100	28.2843	100	120
100	Mace, ground	160	200	0.123718	186.667	23.094	200	200
101	Turmeric, dried	14	460	0.221676	185.702	41.1658	200	200
102	Apple, without s	150	150	.	150	.	150	150
103	Apple, with skin	8	180	0.315202	136.095	42.8974	140	160
104	Banana, Sagar, r	5	140	0.935183	17.5902	16.45	10	25
105	Carambola, raw	10	10	.	10	.	10	10
106	Custard apple, r	90	120	0.141421	100	14.1421	95	110
107	Dates, raw	250	250	.	250	.	250	250
108	Grapes, green, r	200	280	0.144201	230	33.1662	220	260
109	Guava, green, ra	40	130	0.451384	82	37.0135	90	100
110	Hog plum, raw	10	40	0.848528	25	21.2132	25	40
111	Jackfruit, ripe,	10	80	0.565473	36.3	20.5267	39	40
112	Jujube, raw	50	50	.	50	.	50	50
113	Lemon, Kagoji, r	5	20	0.848528	12.5	10.6066	12.5	20
114	Lychee, raw	.	.	.	.	.	.	.
115	Mango, Fazli, or	15	150	0.703593	58.3333	41.0429	50	60
116	Melon, Futi, ora	20	20	.	20	.	20	20
117	Orange, raw	20	220	0.533333	150	80	180	200
118	Orange, Sweet, r	130	140	0.0523783	135	7.07107	135	140
119	Papaya, ripe, ra	30	120	0.654654	70	45.8258	60	120
120	Pineapple, Joldu	20	130	1.03709	75	77.7818	75	130
121	Pineapple, ripe,	15	20	0.202031	17.5	3.53553	17.5	20
122	Pomegranate, rip	160	160	.	160	.	160	160
123	Barb, Olive, raw	120	200	0.235671	152.5	35.9398	145	180
124	Barb, Pool barb,	20	400	0.553339	144.609	80.0176	140	200
125	Bata, raw	35	160	0.342382	110.714	37.9065	120	120
126	Boal,without bon	160	500	0.405339	273.333	110.793	250	300
127	Calbasu, without	200	450	0.543928	325	176.777	325	450
128	Catfish, Pabdah,	400	400	.	400	.	400	400
129	Catla, raw	160	250	0.161484	210	33.9117	210	230
130	Climbing perch,	130	450	0.40096	193.125	77.4355	160	200
131	Common carp, wit	140	200	0.117454	162.5	19.0863	160	170
132	Croaker, Blacksp	35	200	0.428649	147.5	63.2258	165	200
133	Day's mystus, co	50	450	0.488452	226.471	110.62	200	300
134	Fish (Catla, Mri	80	350	0.284768	195.061	55.5472	195	220
135	Ganges river spr	50	800	0.820518	261.667	214.702	200	300
136	Gourami, Banded	220	220	.	220	.	220	220
137	Hilsa, without b	20	1000	0.429192	359.167	154.151	325	400
138	Indian river sha	60	120	0.471405	90	42.4264	90	120
139	Indo-pacific kin	150	150	.	150	.	150	150
140	Long-whiskered c	120	600	0.728604	270	196.723	180	300
141	Mola carplet, wh	50	350	0.417299	202.174	84.367	200	250
142	Mrigal carp eyes	100	320	0.380926	163.636	62.3334	150	180
143	Pangas, without	60	220	0.195624	124.756	24.4053	120	140
144	Pomfret, Chinese	450	450	.	450	.	450	450
145	Pomfret, Silver,	20	1000	0.445346	416.364	185.426	400	600
146	Pomfret, Silver,	.	.	.	.	.	.	.
147	Prawn, Birma riv	400	400	.	400	.	400	400
148	Prawn, Hairy riv	40	600	0.459332	308.226	141.578	300	400
149	Rohu, river, raw	450	450	.	450	.	450	450
150	Rohu, without bo	.	.	.	.	.	.	.
151	Silver carp, wit	70	200	0.216058	133.333	28.8077	130	150
152	Spotted snakehea	50	420	0.449287	155.238	69.7465	125	200
153	Stinging catfiah	200	500	0.275005	356.25	97.9705	350	425
154	Striped snake-he	70	600	0.564914	273.333	154.41	290	305
155	Tilapia, without	20	200	0.19924	125.31	24.9668	120	140
156	Walking catifish	100	450	0.520613	307	159.828	355	450
157	Beef, meat, lean	100	600	0.130613	477.368	62.3506	500	500
158	Beef, meat, 15-2	130	130	.	130	.	130	130
159	Buffalo meat, ra	400	450	0.083189	425	35.3553	425	450
160	Chicken breast,	30	350	0.315378	147.345	46.4694	140	160
161	Chicken leg, wit	.	.	.	.	.	.	.
162	Duck, meat, raw	250	350	0.144252	290	41.833	300	300
163	Goat meat, lean,	400	750	0.242675	590	143.178	600	700
164	Lamb/mutton, mea	0	350	1.1202	158.333	177.365	125	350
165	Pigeon meat, raw	100	100	.	100	.	100	100
166	Eggs, chicken, f	2	250	0.784549	25.9009	20.3205	28	30
167	Egg, chicken, na	7	50	0.543362	24.0222	13.0528	26	36
168	Egg, duck, whole	10	50	0.472659	28.3077	13.3799	30	40
169	Curd, sweetened,	12	300	0.329365	196.233	64.6325	210	220
170	Milk, cow, powde	3	830	0.371494	397.627	147.716	420	480
171	Milk, cow, skimm	0	0	.	0	.	0	0
172	Milk, cow, whole	0	480	0.698372	65.7459	45.915	60	70
173	Milk, cow, whole	0	480	1.67634	51.9908	87.1541	8	60
174	Milk, human, mat	0	40	17.8606	0.125392	2.23957	0	0
175	Payesh*	90	120	0.106164	97.5	10.351	95	100
176	Butter, salted	100	100	.	100	.	100	100
177	Cottonseed oil	90	90	.	90	.	90	90
178	Fish oil, cod li	30	30	.	30	.	30	30
179	Mayonnaise, salt	120	120	.	120	.	120	120
180	Mustard oil	12	251	0.289825	121.714	35.2759	120	120
181	Peanut oil	100	120	0.089063	107.5	9.57427	105	115
182	Soya oil	0.1	500	0.209377	101.036	21.1547	100	100
183	Coconut Water	25	40	0.206897	36.25	7.5	40	40
184	Coffee infusion	25	25	.	25	.	25	25
185	Sugar cane Juice	10	10	0	10	0	10	10
186	Baking powder	40	40	.	40	.	40	40
187	Betel leaves, ra	30	30	.	30	.	30	30
188	Jaggery, sugarca	30	200	0.602771	95.7143	57.6938	80	120
189	Jaggery/Panela,	40	40	.	40	.	40	40
190	Salt	12	130	0.263335	35.0165	9.22106	40	40
191	Sugar, white	5	80	0.138925	61.5166	8.54617	60	65

## Sheet: Sheet1
Foodname_Bengali	Ediblecoeffcient
Jaab, gota	1
Bonruti, bun/roll	1
Pawruti	1
Bhutta, atta	1
Bhutta, shukna	1
Kaon	1
Cheena, gota-dana	1
Bajra, gota-dana	1
Popcorn, Bhutta	1
Chira	1
Chira, veja	1
Chal, BR-28, majhari dana, siddha, kolechata	1
Chal, BR-11, siddha, kole chata	1
Chal, BR-16, siddha, kole chata	1
Chal, BR-26, siddha, kole chata	1
Chal, BR-3, siddha, kole chata	1
Chal, BRRI Dhan-30, siddha, kole chata	1
Chal, BRRI Dhan-40, siddha, kole chata	1
Chaler kura	1
Chal, siddha, dhekichata	1
Chal, lal, siddha, kolechata	1
Khoi	1
Muri	1
Chal, atop, sugondhi, chikon dana, dhekichata	1
Chal, atop, HYV, kolechata, raw	1
Sooji, gom	1
Jowar	1
Bhutta, kancha	0.47
Semai	1
Ata, lal	1
Ata, sada, paket	1
Maida	1
Gom	1
Misti biscuit	1
Khichuri	1
Plain pulao	1
Bhat, BR-28, bosa bhat	1
Bhat, siddha, dhekichata	1
Bhat, lal, siddha, kolechata	1
Bhat, Sugondhi, bosa bhat	1
Bhat, Atop, bosa bhat	1
Ruti	1
Semai siddha	1
Rice flour
Sagu
Cholar dal, vanga	1
Chola, shukna	1
Mashkalai dal, asto	1
Maskalai dal, vanga	1
Borbotir bij	1
Khesari dal, vanga	1
Mung dal, vanga	1
Mungkalai	1
Mosur dal	1
Motor	1
Arhar dal	1
Gari kalai/Soyabean	1
Chola siddha, lobon chara	1
Mung dal siddha, lobon chara	1
Khesari dal siddha, lobon chara	1
Mosur dal siddha, lobon chara	1
Motor siddha, lobon chara	1
Shem bitchi
Data	0.73
Shim	0.59
Shim	0.91
Beet	0.85
Begun, kalo lomba	0.94
Makhon shim	0.88
Badhakopi	0.88
Gajor	0.83
Fulkopi	0.58
Kancha morich	0.91
Borboti	0.9
Shosa	0.83
Kheera	0.55
Sajna data	0.63
Rosun	0.84
Chalkumra	0.67
Korola	0.95
Lau	0.87
Potol	0.95
Jhinga	0.82
Chichinga	0.98
Dhundul	0.94
Kakrol	0.85
Olekopi	0.74
Dheros	0.84
Piaj	0.87
Kancha pepe	0.66
Motorshuti	0.53
Kancha kola	0.58
Mistikumra	0.79
Mula	0.99
Kochu, sobuj kando	0.86
Tomato, kancha	0.98
Tomato, paka	1
Shalgom	0.74
Begun siddha, lobon chara	1
Badhakopi siddha, lobon chara	1
Gajor siddha, lobon chara	1
Fulkopi siddha, lobon chara	1
Borboti siddha, lobon chara	1
Potol siddha, lobon chara	1
Kakrol siddha, lobon chara	1
Dheros siddha, lobon chara	1
Kacha pepe siddha, lobon chara	1
Kancha kola siddha, lobon chara	1
Mistikumra siddha, lobon chara	1
Mula siddha, lobon chara	1
Tomato paka siddha, lobon chara	1
Dheros-tomato bhuna	1
Korola siddha, lobon chara	1
Korola vaji	1
Green mango
Green jackfruit
Onion/garlic Stalk
Kolar mocha
Water Lily(Red)
Drumstick Flower
Bok ful shak	1
Malancha shak	0.75
Lal shak	0.69
Kanta notay shak	0.79
Data shak	0.79
Beet shak	0.54
Bat baitta shak	0.71
Korola shak	0.38
Lau shak	0.71
Sabarang	0.71
Simei alu shak	0.85
Kalo kochu shak	0.7
Shobuj kochu shak	0.8
Borboti pata	0.8
Dima shak	0.71
Chukai shak, bivinno projati	1
Sajna pata	0.75
Dheki shak	1
Methi shak	0.59
Bon palong
Pui shak	0.71
Pat shak	0.69
Misti kumra shak	0.71
Mula shak	0.9
Notay shak	0.79
Palong shak	0.87
Misti alu shak	1
Misti alu shak (SP4)	1
Misti alu shak (SP7)	1
Misti alu shak (SP8)	1
Kolmee shak	0.71
Helencha shak	0.75
Lal shak, siddha, lobon chara	1
Data shak, sobuj, siddha, lobon chara	1
Notay shak siddha, lobon chara	1
Palong shak siddha	1
Pui shak siddha
Mustard leaves
Bathua
Shechi Shak
Kochur Mukhi	0.84
Dudh kochu	0.87
Ole Kochu	0.8
Mankochu	0.84
Gol alu, Diamond jat, khosa chara	0.84
Misti alu, Komola Sundori	0.84
Misti alu, holdey	0.84
Misti alu, Lal khosa	0.84
Misti Alu, Sada	0.84
Bon Alu, bivinno projati	0.81
Kochur Mukhi siddha, lobon chara	1
Gol alu siddha, lobon chara	1
Misti alu, holdey, siddha, lobon chara	1
Misti alu, sada, siddha, lobon chara	1
Misti alu, lal khosa, siddha, lobon chara	1
Misti alu, Komola Sundori, siddha, lobon chara	1
Dudh kochu siddha, lobon chara	1
Ole kochu siddha, lobon chara	1
Mankochu siddha, lobon chara	1
Bon alu siddha, lobon chara	1
Alu siddha, lobon soho	1
Panifol
Surjomukhi bij	0.54
Hizlee badam	1
Chilgoza	1
Narikel dudh	1
Narikel, shukna	1
Narikel	0.78
China badam	0.71
Kathal er bichi	0.94
Tisi	1
Poddo gota, shukna	1
Poddo gota, kancha	0.53
Sarisha	1
Pesta	0.52
Mistikumrar bichi	0.81
Til	1
Akhrot	0.45
Pesta badam (Other pulses)
Betel nut
Tejpata	1
Elach	1
Shukna morich	0.94
Darchini gura	1
Labongo	1
Dhone pata	0.7
Dhone pata, deshi, raw	0.7
Dhonia	1
Jira	1
Mauri	1
Methi	1
Ada	0.86
Thankuni pata	0.9
Lemon ghas	0.65
Lebur khosa	1
Jayitri, gura	1
Jayfol	0.85
Golmorich	1
Posto dana	1
Pudina pata	0.45
Holud	1
Apel, khosa chara	0.77
Apel, khosa soho	0.9
Nashpati	0.85
Kola, Sagar, paka	0.74
Madar	0.78
Nona ata	0.72
Kamranga	1
Atafol	0.45
Khorma	0.75
Khejur, paka, taza	0.75
Kodbel	0.75
Amloki	0.89
Dumur, paka	0.99
Angur, halka sobuj	0.95
Peyara, bivinno variety, kancha	1
Amra	0.65
Kathal, paka	0.37
Kalojam	0.81
Jamrul	1
Golapjam	1
Boroi	0.85
Lebu, Kagoji	0.76
Mushambee	0.7
Lichu	0.68
Aam, Fazli, paka	0.69
Aam, Langra, paka	0.69
Futi, paka	0.9
Dewa	0.71
Bangee, paka	0.9
Komolar ross	1
Komola	0.67
Malta, paka	0.67
Kochi taal er shas
Taal, paka	0.35
Pepe, paka	0.75
Gab, Bilati, paka	0.84
Anaros, Joldugee, paka	0.6
Anaros, paka	0.62
Bedana, paka, bichi soho	0.8
Zambura	0.77
Tetul, paka, misti	0.41
Tarmuz, lal, paka	0.78
Bel, paka	0.64
Sobeda
Strawberry
kismis
Fesha, shutki	1
Fesha	1
Olua
Fesha, Teli	1
Sorpunti
Sorpunti, kata chara	0.54
Sorpunti, Thai, kata chara	0.54
Punti, Vadi punti, chokh soho
Punti, Vadi punti, chokh soho, kata chara	0.77
Bata	0.77
Boal, kata chara	0.59
Loitta
Foli	0.79
Kalbaush, kata chara	0.9
Bacha	0.76
Pabda	0.61
Katla	0.59
Chanda, Ranga, chokh soho	1
Koi, deshi, chokh soho
Koi, Thai, chokh soho	0.57
Chital, kata chara	0.8
Commmon carp, kata chara	0.54
Poa, kata chara	0.49
Tengra, bivinno projati, chokh soho	0.82
Macher gada (Katla,Mrigal, Rui)
Macher peti (Katla, Mrigal,Rui)
Tailla, kata chara	0.57
Kachki, bivinno projati	1
Kajuli	0.76
Gulsha	0.68
Guizza	0.77
Vetkee, shutki
Vetkee, kata chara	0.5
Bele	0.71
Khailsa, kata chara, chokh soho	0.57
Ilish, kata chara	0.76
Chapila	1
Lakkha, kata chara
Surma/ Bijoram, kata chara
Gonia, kata chara	0.44
Ayre, kata chara	0.77
Chompa
Chela, Fulchela, shukna
Chela, Fulchela	0.72
Chela, Narkeli	0.72
Mola, chokh soho	0.62
Mrigal, chokh soho	0.59
Parshe
Jhinuk	0.32
Pangas, kata chara	0.44
Meni
Rupchanda, kalo, bivinno projati	0.49
Rupchanda, China sada	0.92
Rupchanda, sada, shutki
Rupchanda, Sada
Chingri, Birma nodir
Chingri, Golda
Chingri, Bagda
Chingri
Chingri sada, nodir
Chingri, nodir
Rui, nodir	0.8
Rui, kata chara	0.44
Chingri, Horina
Silver carp, kata chara	0.78
Kakila, chokh soho
Taki, kata chara
Shing mach, kata chara	0.75
Tatkini	0.77
Shol, kata chara	0.77
Telapia, kata chara	0.3
Kauwa, kata chara	0.42
Tuna, kata chara	0.58
Magur, kata chara	0.79
Kachki mach vaja	1
Macher kopta	1
Fish egg
Kakra
Shark/Milk shark
Grass Carp
Gorur koliza	1
Gorur mangsaw, harh o chorbi chara	0.8
Gorur mangsaw, harh chara	1
Gorur mangaw, kima	1
Mohisher mangsaw	1
Murgi, buker mangsaw, chamra charano	0.76
Murgi, ranner mangsaw, chamra charano	0.72
Murgeer koliza	1
Hasher mangsaw	0.84
Bang
Khaseer mangsaw	0.69
Verhar mangsaw	0.75
Verhar koliza	1
Kobutorer mangsaw
Shukorer mangsaw	1
Haaree kabab (goru)	1
Duck liver
Chicken(Deshi)/Other meat
Other Birds meat
Murgir dim, farm er	0.87
Murgir dim, deshi	0.87
Murgir dim r kusum, deshi	1
Hasher dim	0.89
Murgir Dim siddha, lobon chara	0.87
Deshi Murgir dim siddha, lobon chara	0.87
Hasher dim siddha, lobon chara	0.89
Ghol	1
Poneer	1
Doi, misti	1
Mohiser dudh	1
Gura dudh, Goru, makhon tola/noniheen	1
Gura dudh, Goru, noni soho	1
Gorur dudh, makhon tola/noniheen	1
Gorur dudh, purno noni soho	1
Kondense milk, Goru, chini soho	1
Chagoler dudh	1
Shaldudh	1
Mayer dudh	1
Payesh	1
Makhon, nonta	1
Tular bij er tel	1
Kod liver tel	1
Ghee, gorur	1
Dalda/Bonoshpati	1
Margarine	1
Mayonnaise, nonta	1
Sorishar tel	1
Palm tel	1
China badam er tel	1
Tiler tel	1
Soyabean tel	1
Daber pani	1
Coffee, dudh o chini soho	1
Coffee	1
Komol paniyo	1
Soyabean dudh	1
Akher Ross	1
Dudh cha	1
Likar cha	1
Cha pata	1
Khabar pani	1
Baking powder	1
Pan pata	1
Modhu	1
Gur, Akh	1
Gur, Khejur	1
Nolen gur	1
Lobon
Chini, sada	1
Horlicks/Bournvita/Tang
Packaged Juice
Burger
